# Supplementary material for: A psychoacoustic test for misophonia assessment
Source: Sci Rep. 2021 May 26;11:11044. doi: 10.1038/s41598-021-90355-8 (PMC8155015; doi:10.1038/s41598-021-90355-8)
Supplement: Supplementary file 1 — Supplementary Information 1. [file 41598_2021_90355_MOESM1_ESM.xlsx]

## Sheet: Feuil1
Subject ID	Age	Hearing Issues?	Tinnitus?	Hyperacusis?	Hyperacusis Impact?	Misophonia?	MisoQuest Score	Self-Reported Triggers
1	26	'no'	'no'	'no'	'not-at-all'	'yes'	69	'Some specific chewing sounds/swallowing sounds/a quite rare click of tongue produced by some people when talking/the clicks of saliva when people yawn/a particular deep way of breathing of some people/a specific wistling of nose that sometimes people make when breathing and they have their nose partially plugged/the bouncy sound of some sandals (usually made out of heavy rubber or with thin and …
2	35	'unknown'	'yes'	'yes'	'a-lot'	'yes'	70	'bruits de bouche/sifflement/clic de souris/ongles/bruit de pas/clic de stylo/....'
3	28	'unknown'	'no'	'yes'	'moderately'	'yes'	59	'Silverware clanging/chewing/slurping/and other mouth noises/hiccups/gum chewing and popping/typing.'
4	29	'no'	'no'	'yes'	'moderately'	'yes'	60	'Tous les frottements (vÃªtements/pieds/papiers...)/les bruits d''ongles/l''eau du robinet qui coulent fort/les nez qui sifflent'
5	31	'no'	'no'	'no'	'not-at-all'	'yes'	28	'Le bruit des scooters !'
6	21	'no'	'yes'	'yes'	'a-lot'	'yes'	68	'Bruit de l''électricité/ronflements/respirations/sifflements du nez/ventilation/frigo/tout bruit quand je dors/les gens qui mâchent/fuite d''eau/ongles/acouphènes/ville/avion/cloches d''église/chien ou chat qui miaule sans arrêt/fourchette ou couteau sur les dents ou l''assiette/craie sur le tableau/tic tax de l''horloge ou de la montre/souris et clavier à répétition/entendre marcher les gens/to…
7	31	'yes'	'yes'	'yes'	'not-at-all'	'unknown'	14	''
8	39	'no'	'yes'	'no'	'a-little'	'yes'	50	'Bruits de bouche/mastication'
9	31	'no'	'no'	'yes'	'a-little'	'yes'	40	'Sons brusques et stridents entendus à des moments de surcharge et de fatigue cognitive.'
10	33	'yes'	'no'	'yes'	'a-lot'	'yes'	67	'voix humaine dans la hauteur de la voix de sifflet. ( des situations sont pires que d''autres.. surtout la récréation/c''est agonisant pour moi. Les cris stridents c''est le pire de tout les bruits pour moi.. surtout qu''il y a qui sont vraiment trop redoutables..)/crissements de freins/crissements des cordes des guitares/autres couinements de frottements métalique suriagus pareil.. bruits qui c…
11	30	'no'	'yes'	'no'	'not-at-all'	'no'	14	''
12	32	'no'	'no'	'yes'	'a-little'	'yes'	42	'scooters/perforateurs/trains/cris de jeunes enfants'
13	28	'no'	'no'	'no'	'not-at-all'	'yes'	47	'Grincements de dents/bruits de mastication/friction sur surface poreuse (tableau noir/roche/ardoise/etc.)'
14	27	'no'	'no'	'yes'	'a-lot'	'yes'	55	'Mastication/plastique/billets/papier...'
15	49	'no'	'no'	'yes'	'a-lot'	'yes'	68	'bruits de bouche/coq/tv chez les voisins...'
16	30	'no'	'no'	'yes'	'a-lot'	'yes'	65	'Bruits ORL (bouche/salive/toux/respiration/reniflement...)'
17	53	'no'	'no'	'no'	'not-at-all'	'yes'	62	'Neighbours alsation barking/other dog barking annoys me/but this sound is in my gut. Also people making noises eating and small irratents such as pen clicking.'
18	31	'no'	'yes'	'no'	'not-at-all'	'no'	20	''
19	20	'no'	'unknown'	'no'	'not-at-all'	'yes'	27	'the noise that people make when they blow air out between their lips and they vibrate.'
20	41	'yes'	'no'	'yes'	'a-lot'	'yes'	67	'mastication/claquement d''ongles/bruits répétitifs (musique/tapotement sur une table)/bruits forts en général'
21	26	'no'	'yes'	'unknown'	'not-at-all'	'unknown'	48	''
22	32	'no'	'no'	'no'	'not-at-all'	'no'	29	''
23	61	'no'	'no'	'no'	'not-at-all'	'unknown'	42	''
24	37	'no'	'no'	'yes'	'a-little'	'yes'	49	'Chewing/breathing/high pitched sounds/and some repetitive sounds'
25	20	'yes'	'no'	'yes'	'a-little'	'yes'	54	'Grincements de couverts/bruit salivaires'
26	40	'no'	'no'	'unknown'	'a-little'	'unknown'	44	''
27	34	'yes'	'no'	'yes'	'a-lot'	'yes'	61	'Bruit de bouche/bruit répétitif/bruit selon les personnes/bruits rematif à certain mouvement/...'
28	37	'unknown'	'no'	'no'	'not-at-all'	'yes'	70	'bruits de bouche/tic tac/ventilateur/sac de chips froissé/deux personnes qui parlent en même temps/ventilateur + quelqu''un qui parle.'
29	24	'no'	'no'	'no'	'not-at-all'	'yes'	53	'le verbe haut....'
30	21	'yes'	'yes'	'yes'	'moderately'	'yes'	65	'Bruit de respiration/bruits de bouche/claquement rÃ©pÃ©titif/reniflements'
31	27	'no'	'yes'	'yes'	'a-little'	'yes'	68	'chewing/any mouth/tongue/saliva noises/shaking the leg/slurping/tea sipping/gulping/breathing noises/soo many I can''t even think of more right now but mostly human related noises....'
32	18	'no'	'no'	'yes'	'a-lot'	'yes'	69	'Grincements de dents/gomme Ã marcher/frottements de vÃªtements/bruits de dÃ©glutition/bruit de mastication/frottements peau Ã peau/Ã©crire sur un clavier d''ordinateur/bruit d''une personne qui se gratte/frottements de draps sur le corps/casque d''Ã©coute qui frotte sur mes oreilles/chapeau ou bonnet qui frotte sur mes oreilles/jouer avec le bout d''un crayon/tapoter sur des objets avec les ongl…
33	35	'unknown'	'no'	'yes'	'moderately'	'yes'	54	'Moteur/Mastication/Frappe clavier/Coupe ongle'
34	27	'no'	'no'	'yes'	'a-lot'	'yes'	58	'Mastication/Bruits de bouche divers/Contenants plastiques/aluminium/.../Toilettes des animaux notamment chiens et chats/Klaxon/Écoulement d''eau par gouttes/Personnes qui parlent fort/Grincements de dents/Grincements de matériaux type grincements de lit/fenêtre/porte/Cliquetis type horloge/Bruits forts divers/...'
35	20	'no'	'no'	'unknown'	'not-at-all'	'yes'	62	'Bruits de pas du voisin du dessus/la musique des voisins qui rÃ©sonne/dÃ©glution/mastication/bruits rÃ©pÃ©titifs/cris'
36	53	'no'	'no'	'yes'	'a-lot'	'yes'	59	'bruits de bouche/musique/claquement de doigts/stylo'
37	28	'no'	'no'	'no'	'not-at-all'	'yes'	45	'respiration forte/reniflements/ronflements'
38	55	'no'	'no'	'no'	'not-at-all'	'yes'	62	'Mastication/slurping/limage d''ongles/craie sur tableau'
39	20	'no'	'no'	'no'	'not-at-all'	'no'	15	''
40	65	'no'	'no'	'no'	'not-at-all'	'unknown'	49	''
41	20	'no'	'no'	'no'	'not-at-all'	'yes'	58	'Grincement de dent/ongle qui craque sous la dent/bruit de déglutition/respiration trop forte/bruit de bouche/bruit de mes battement de cils lorsque j''ai des écouteurs'
42	59	'no'	'yes'	'unknown'	'not-at-all'	'yes'	44	'craie/polystyrène'
43	53	'unknown'	'yes'	'yes'	'a-little'	'yes'	55	'Bouches/succion/avions...'
44	26	'no'	'no'	'no'	'not-at-all'	'no'	17	''
45	35	'no'	'no'	'unknown'	'not-at-all'	'unknown'	30	''
46	20	'no'	'no'	'no'	'a-lot'	'yes'	70	'Bruits de bouche/bruits répétitifs (ex: goutte d''eau qui tombe dans l''évier/bruit de fourchette sur assiette/etc...)'
47	22	'unknown'	'unknown'	'yes'	'a-lot'	'yes'	65	'Mainly sniffing/clearing throat/and pen clicking'
48	39	'no'	'no'	'unknown'	'a-little'	'yes'	63	'Bruit de mastication en gÃ©nÃ©ral/croquement dans une pomme/couverts sur les dents/popcorn/chips/papier d''emballage/bruits d''aspiration (thÃ©/cafÃ©..)/bruits quand on tape sur un clavier/reniflement/respiration forte/ronflements/cliquement de stylo/tapotage avec les doigts sur la table'
49	35	'yes'	'yes'	'yes'	'a-lot'	'yes'	66	'Bruit de bouche/voiture/moto/aboiements/certains oiseaux/bruits répétitifs/soirée avec trop de monde...'
50	24	'no'	'no'	'yes'	'moderately'	'yes'	53	'Respirations/mastication/bruit de bouche/déglutition'
51	36	'no'	'no'	'unknown'	'a-little'	'yes'	64	'Voice of my partner when he sings/whispering/'
52	22	'yes'	'unknown'	'unknown'	'moderately'	'yes'	68	'mastication/bruit d''ongle/frottement de couvert .'
53	37	'unknown'	'no'	'yes'	'moderately'	'yes'	59	'Bruits de Klaxon; les pas lourds; le claquement de porte; ronflement; mastication'
54	50	'unknown'	'no'	'yes'	'a-lot'	'yes'	68	'Mastication/clavier/fourchette sur les dents/scooter'
55	51	'no'	'no'	'no'	'not-at-all'	'unknown'	25	''
56	32	'no'	'no'	'yes'	'a-lot'	'yes'	63	'Lorsque les gens mangent/machent/boivent'
57	30	'no'	'unknown'	'yes'	'a-lot'	'yes'	63	'Bruit de bouche/gorge/nez/langue'
58	42	'no'	'no'	'yes'	'a-lot'	'yes'	67	'bruits de bouche/respiration/porte qui claque/coupe ongle/toux'
59	62	'no'	'no'	'no'	'not-at-all'	'unknown'	37	''
60	26	'no'	'no'	'yes'	'moderately'	'no'	44	''
61	37	'yes'	'yes'	'yes'	'a-lot'	'yes'	62	'Bouche/stylo/doigt qui claque/manger ses ongles/etc...'
62	27	'no'	'no'	'yes'	'moderately'	'yes'	66	'bruits de mastication/clavier/cris/clic de stylos/chewing gum...'
63	40	'no'	'no'	'no'	'not-at-all'	'yes'	30	'doigts frottant un ballon de baudruche/ongles sur tableau/ongles sur capot de voiture'
64	32	'unknown'	'yes'	'yes'	'a-lot'	'yes'	67	'cigarette électronique ; mastication ; moteur de voiture ; bruit répétitif ; discussion lointaine'
65	29	'no'	'no'	'no'	'not-at-all'	'no'	17	''
66	52	'no'	'no'	'yes'	'moderately'	'yes'	70	'Chewing/sniffing/slurping/sucking teeth/coughing.'
67	30	'no'	'no'	'no'	'not-at-all'	'unknown'	40	''
68	37	'yes'	'yes'	'yes'	'moderately'	'yes'	60	'quelqu''un qui mange/un animateur de radio qui respire dans son micro/tout bruit de cliquetis répétitif avec de petits objets de plastique/chantonnement de quelqu''un d''autre/musique trop forte/bruit ambiant (ex: ventilateur de la salle de bain)/sillement d''appareils électriques/bip des caisses enregistreuses dans les grands magasins (ex: Walmart)/ustensile dans la vaisselle ou sur la table/de…
69	46	'no'	'yes'	'yes'	'a-little'	'yes'	33	'Noisy eating'
70	29	'no'	'no'	'no'	'not-at-all'	'no'	29	''
71	44	'unknown'	'unknown'	'yes'	'moderately'	'yes'	60	'Bruit de bouche-bruit de pas-respiration forte et ronflement-certaines tonalitÃ©s comme des voix ou des instruments (guitare Ã©lectrique)'
72	22	'unknown'	'no'	'unknown'	'not-at-all'	'yes'	54	'Crissement de craie/sur des ballons en plastique...'
73	34	'no'	'no'	'no'	'not-at-all'	'no'	14	''
74	28	'no'	'no'	'no'	'not-at-all'	'no'	14	''
75	25	'no'	'no'	'no'	'not-at-all'	'yes'	59	'Eating noises/repetitive noises'
76	35	'no'	'no'	'unknown'	'not-at-all'	'yes'	57	'Bruits de bouches principalement'
77	25	'no'	'yes'	'unknown'	'not-at-all'	'yes'	61	'Mastication/Voix aigus/cris inutiles/Bruits de clavier et de couverts'
78	60	'no'	'no'	'yes'	'a-little'	'yes'	56	'bruits de moteur/bruit de fond continu (ventilation/trafic au loin/radio ou télé/concert extérieur l''été/chien qui aboie/etc.)'
79	48	'no'	'no'	'yes'	'a-little'	'yes'	39	'tondeuse'
80	39	'no'	'no'	'no'	'not-at-all'	'yes'	46	'Bruit d''ongles sur un tableau/fourchette ou couteau qui crisse sur une assiette/bruissement du coton/bruit du polystyrène ou du carton qu''on découpe...'
81	34	'no'	'no'	'no'	'not-at-all'	'unknown'	42	''
82	20	'yes'	'unknown'	'yes'	'a-lot'	'yes'	67	'Eau qui coule/bruits repetifs/raclement de gorge/bruit de papier/tongs/bruits de clé/pluie/déglutition/chewing-gum/craquement des os'
83	27	'no'	'no'	'unknown'	'not-at-all'	'yes'	35	'Frisson/envie de se gratter'
84	25	'no'	'no'	'no'	'not-at-all'	'yes'	64	'Bruits de bouches/bruits nasaux (reniflement respiration forte)/bruits de clavier/ronflement/rire aux éclats/toux'
85	21	'no'	'no'	'no'	'not-at-all'	'no'	14	''
86	28	'yes'	'unknown'	'yes'	'a-lot'	'yes'	66	'Bruits de bouches,Portes, Clakon,Oiseau, Horloge,Pleurs,Cris'
87	33	'no'	'no'	'no'	'not-at-all'	'unknown'	20	''
88	27	'no'	'no'	'no'	'not-at-all'	'yes'	47	'grincement d''une fourchette/couteau sur une assiette'
89	29	'yes'	'yes'	'no'	'not-at-all'	'no'	43	''
90	23	'no'	'no'	'yes'	'a-lot'	'yes'	43	'Grincements des dents/frottement métal contre métal/ultra sons/sifflement.'
91	59	'no'	'yes'	'no'	'not-at-all'	'no'	14	''
92	59	'no'	'yes'	'yes'	'a-little'	'no'	42	''
93	21	'yes'	'no'	'unknown'	'not-at-all'	'yes'	63	'Chewing/breathing/fork scraping a plate/crunching'
94	31	'no'	'no'	'no'	'not-at-all'	'no'	25	''
95	36	'no'	'yes'	'yes'	'a-little'	'yes'	48	'Bruits de bouche/frottements'
96	38	'no'	'no'	'no'	'not-at-all'	'no'	21	''
97	44	'no'	'no'	'yes'	'moderately'	'yes'	53	'bruits de bouche/claquage de dents/sons aigus/'
98	28	'no'	'no'	'yes'	'moderately'	'yes'	54	'Les bruits de bouche/mastication lors des repas/le rongement d''ongles/j''entends aussi les mouvements des petits insectes et c''est trÃ¨s dÃ©sagrÃ©able.'
99	76	'unknown'	'no'	'no'	'not-at-all'	'unknown'	40	''
100	42	'yes'	'no'	'yes'	'moderately'	'yes'	66	'Le bruit d''un crayon que l''on tape sur un support/les klaxons/les grincements/les bruits de bouche en mangeant/les ronflements/marteau piqueur...'
101	24	'no'	'no'	'no'	'not-at-all'	'yes'	19	'bruit du vent à travers une fenêtre ouverte/respiration forte'
102	28	'no'	'no'	'no'	'not-at-all'	'yes'	50	'ongles sur un tableau/piaffements'
103	29	'no'	'no'	'no'	'not-at-all'	'no'	14	''
104	24	'no'	'no'	'yes'	'a-little'	'yes'	65	'tous les bruits de bouche/sons répétés/crachats/nourriture/mastication/ongles rongés/radiateur qui chauffe/poele en fonte qui chauffe/tics de langage'
105	60	'unknown'	'no'	'no'	'not-at-all'	'no'	23	''
106	61	'no'	'no'	'no'	'not-at-all'	'no'	22	''
107	40	'no'	'no'	'yes'	'not-at-all'	'yes'	62	'Chewing/breathing/gagging'
108	52	'no'	'yes'	'yes'	'moderately'	'yes'	53	'Mastication/Sons rÃ©pÃ©titifs/Reniflements intempestifs'
109	32	'no'	'no'	'no'	'not-at-all'	'unknown'	35	''
110	29	'yes'	'no'	'no'	'not-at-all'	'unknown'	24	''
111	33	'no'	'no'	'yes'	'a-little'	'yes'	69	'Nose snorting/chewing/gum chewing/fingernail clicking/heavy footsteps/scuffing shoes or sandals/repetitive throat clearing/heavy keyboard typing/slurping/clinking silverware/scraping teeth with silverware/humming'
112	31	'no'	'no'	'no'	'not-at-all'	'yes'	22	'Doigts sur tableau'
113	48	'no'	'no'	'no'	'not-at-all'	'no'	14	''
114	34	'yes'	'unknown'	'yes'	'moderately'	'yes'	62	'Mastication/reniflements/sifflement respiration'
115	40	'no'	'no'	'no'	'not-at-all'	'unknown'	40	''
116	27	'no'	'no'	'no'	'not-at-all'	'yes'	46	'Bruits de mastication ou de respiration humides/'
117	21	'unknown'	'no'	'yes'	'moderately'	'yes'	39	'bruits de bouche/respiration/bruits de vaisselle/bruits d''impact'
118	34	'no'	'no'	'no'	'not-at-all'	'yes'	48	'Ongle sur ongle (longs)/grattements du cuir chevelu (ongles longs)/chantonnements/râclements de gorge.'
119	50	'yes'	'yes'	'yes'	'a-lot'	'yes'	67	'Voix fortes Ã proximitÃ©/voix du voisinage/voix aiguÃ«s dans mon environnement'
120	18	'no'	'no'	'yes'	'a-little'	'yes'	57	'Rots/aspiration de boisson/parler la bouche pleine/bruits de bouche'
121	28	'no'	'no'	'no'	'not-at-all'	'no'	21	''
122	42	'no'	'no'	'yes'	'moderately'	'yes'	41	'Bruits de bouche ( quelquâ€™un qui sape )'
123	22	'no'	'no'	'no'	'not-at-all'	'no'	20	''
124	55	'yes'	'yes'	'yes'	'moderately'	'yes'	54	'cri/voix aigue/moto/'
125	37	'unknown'	'no'	'unknown'	'a-little'	'yes'	50	'Bruits de bouche/horloge/musique'
126	52	'no'	'no'	'yes'	'moderately'	'yes'	59	'Bruit de mastication/lavage de dents/bruit quand quelqu''un mange des biscottes/bruits parasites dans la voiture/reniflements/ronflements.'
127	25	'no'	'no'	'no'	'not-at-all'	'yes'	48	'Reniflement/mastiquation/'
128	38	'no'	'no'	'yes'	'moderately'	'yes'	63	'Aboiements de chien/coq/bruit de bouche trop intense'
129	19	'no'	'no'	'yes'	'a-lot'	'yes'	61	'Bruits de respiration fort/ronflement/bruit de clavier d’ordinateur fort/bruit de mastication/bruit de stylo (ou autre)qui tape'
130	20	'no'	'unknown'	'no'	'moderately'	'yes'	65	'Bruits de pas du voisin/bruit involontaires qui peuvent Ãªtre Ã©vitÃ©s (mastication/dÃ©glutition/bruits de bouche/bruits d''ongles)/rÃ©sonnance des basses lorsque la musique est trop forte sur haut-parleurs'
131	32	'no'	'no'	'yes'	'not-at-all'	'no'	38	''
132	38	'no'	'no'	'yes'	'moderately'	'yes'	67	'Coq/grincements de dents/quelqu''un qui se ronge les ongles/tic tac d''une horloge/robinet qui fuit/respiration trop forte/stylo/touche de claviers...'
133	47	'yes'	'yes'	'yes'	'a-lot'	'yes'	64	'papier froissé/conversation bruyante/cliquetis du stylo/cri de personnes en colère/musique trop forte/moteur (voiture/moto/...)/conversation normale lorsque j''ai besoin de calme/conversation téléphonique des autres en mode haut-parleur. Sans doute d''autres bruits en fonction de mon degré de fatigue due à mes troubles du spectre autistique.'
134	24	'yes'	'no'	'no'	'not-at-all'	'no'	14	''
135	37	'no'	'no'	'no'	'not-at-all'	'no'	18	''
136	50	'unknown'	'unknown'	'unknown'	'not-at-all'	'unknown'	18	''
137	29	'no'	'no'	'no'	'not-at-all'	'yes'	27	'Sometimes loud white noises (fans/dishwashers/HVAC systems) make me feel very irritated or like I''m under stress. When they turn off I notice physical release.'
138	39	'no'	'no'	'no'	'not-at-all'	'yes'	37	'Frottement de napkins'
139	18	'unknown'	'unknown'	'unknown'	'not-at-all'	'unknown'	61	''
140	33	'no'	'no'	'unknown'	'not-at-all'	'yes'	59	'Bruits de mastications (bouche ouverte et/ou fermée)/bruits de pas des voisins/bruits de voisinage en général'
141	43	'no'	'no'	'no'	'not-at-all'	'yes'	49	'tÃ©lÃ©vision trop forte/cri/'
142	37	'no'	'no'	'no'	'not-at-all'	'no'	32	''
143	38	'no'	'no'	'yes'	'a-little'	'yes'	41	'Mastication/bruits répetitifs/bruits très aigus/'
144	21	'no'	'no'	'yes'	'moderately'	'yes'	66	'La respiration/les bruits de bouche/les cliquetis/les bruits rÃ©pÃ©titifs'
145	45	'unknown'	'no'	'yes'	'moderately'	'yes'	60	'People walking & running upstairs above me. Smacking when chewing.'
146	28	'no'	'no'	'no'	'not-at-all'	'yes'	26	'Des ongles sur un tableau/laver une poêle sale.'
147	38	'no'	'yes'	'yes'	'a-little'	'unknown'	49	''
148	65	'yes'	'yes'	'yes'	'a-little'	'no'	23	''
149	18	'no'	'no'	'yes'	'a-lot'	'yes'	66	'bruits de bouche/brossage de dents/lavage de mains/essuie glace/stylos 4 couleurs/claviers/parfois certains sons parlés/talons/frottements de pantalon...'
150	31	'no'	'no'	'yes'	'a-lot'	'yes'	67	'Bruits de bouche/coupe ongle/cliquetis/croc dans une pomme..'
151	42	'no'	'no'	'no'	'not-at-all'	'no'	28	''
152	23	'no'	'yes'	'yes'	'moderately'	'yes'	62	'Bruits de bouche/respiration forcÃ©e/touches de clavier/Ã©criture sur la table'
153	35	'yes'	'yes'	'no'	'not-at-all'	'yes'	43	'Bruits de Klaxon/bruits de bouche/'
154	30	'no'	'yes'	'yes'	'moderately'	'no'	46	''
155	33	'no'	'no'	'no'	'not-at-all'	'unknown'	40	''
156	26	'no'	'no'	'unknown'	'not-at-all'	'yes'	58	'Bruits de mastication/ déglutition/de pieds qui "trainent" (chaussure ou chausson qui glisse au lieu de se soulever et se reposer)/ongles sur tableau'
157	34	'unknown'	'no'	'no'	'not-at-all'	'yes'	64	'reniflement/raclement de gorge/dÃ©glutition/mastication/boucle de ceinture/clÃ©s/pas sur le sol/eau qui coule/fermeture de baie vitrÃ©e/etc...'
158	35	'no'	'no'	'no'	'not-at-all'	'no'	26	''
159	33	'yes'	'no'	'yes'	'a-little'	'yes'	56	'Sons des fourchettes sur certaines assiettes/comme bcp de monde/mais niveau de sensibilité extrême/qui me cause un stress important au moment de partager un repas'
160	78	'yes'	'yes'	'no'	'not-at-all'	'no'	29	''
161	33	'no'	'yes'	'unknown'	'not-at-all'	'yes'	37	'Le moteur d''une moto qui accÃ©lÃ¨re (type Harley-Davidson)'
162	22	'no'	'no'	'yes'	'a-little'	'yes'	39	'le papier qui sec et fin qui est frotté par les doigts'
163	25	'no'	'no'	'yes'	'moderately'	'yes'	56	'Bruits de bouche/mastication/aspiration dans une paille/bâillement la bouche ouverte/bruit répétitif de pied qui claque'
164	22	'no'	'unknown'	'no'	'not-at-all'	'unknown'	29	''
165	49	'yes'	'yes'	'yes'	'not-at-all'	'yes'	53	'Eating/mouth noises/whistling/gum popping/tapping fingers/clicking pens/etc'
166	30	'yes'	'yes'	'yes'	'a-little'	'yes'	52	'People chewing food (open and close mouth)/slurping drinks/soup/noodles/animals licking themselves/loud breathing/people dragging their feet when they walk/plastic bag rustling in the wind'
167	20	'no'	'no'	'no'	'not-at-all'	'yes'	64	'reniflements/bruit de mastication/un animal qui fait sa toilette/forte respiration/bruit de bouche ...'
168	48	'yes'	'no'	'yes'	'a-little'	'yes'	48	'Voix forte/aiguÃ«/criarde/sons mÃ©langÃ©s/'
169	26	'yes'	'no'	'yes'	'a-little'	'no'	29	''
170	38	'no'	'no'	'yes'	'a-little'	'no'	42	''
171	27	'no'	'no'	'no'	'not-at-all'	'yes'	48	'bruits de bouche (mastication)'
172	70	'no'	'no'	'no'	'not-at-all'	'unknown'	26	''
173	54	'no'	'no'	'yes'	'moderately'	'yes'	52	'Bruits de bouche'
174	22	'no'	'no'	'yes'	'a-little'	'yes'	70	'La toux'
175	41	'yes'	'no'	'unknown'	'a-little'	'unknown'	30	''
176	33	'no'	'no'	'no'	'not-at-all'	'unknown'	52	''
177	64	'no'	'yes'	'no'	'not-at-all'	'unknown'	33	''
178	26	'unknown'	'no'	'yes'	'a-lot'	'yes'	64	'Tapotement d''ongle/grattages avec les ongles/bruits de bouche/quand quelqu''un fait traîner ses chaussures en marchant'
179	38	'no'	'no'	'no'	'not-at-all'	'yes'	61	'bruits de bouche'
180	29	'no'	'no'	'no'	'not-at-all'	'no'	16	''
181	24	'no'	'no'	'yes'	'a-lot'	'yes'	64	'Grincement de temps/reniflements/tapotements des doigts sur un support dur/bruits des Ã©couteurs/bruits de mastication/aboiement'
182	50	'no'	'no'	'unknown'	'a-little'	'yes'	50	'les sons qui sont forts'
183	21	'no'	'no'	'yes'	'a-lot'	'yes'	69	'Bruits de bouche/les gens qui boivent/respiration/ronflement/clique de souris/brossage des dents/claquement d''ongles sur les objets.'
184	45	'no'	'no'	'yes'	'a-little'	'yes'	57	'Les gens qui traÃ®nent les pieds/les clignotants/les horloges/les clÃ©s/les bijoux qui claquent les uns contre les autres/les clics de souris/les claviers d''ordinateurs ou de tÃ©lÃ©phones/la mastication/le ronflement/le lÃ©chage des animaux/les rebonds de ballons ou de balles (tennis/basket/ping-pong/etc)'
185	20	'no'	'no'	'no'	'not-at-all'	'unknown'	38	''
186	30	'no'	'no'	'no'	'not-at-all'	'no'	18	''
187	19	'no'	'no'	'no'	'not-at-all'	'yes'	68	'BÃ¢illement/reniflement/rot/bruit de lechement/mastication/'
188	33	'no'	'no'	'no'	'not-at-all'	'yes'	38	'Ongles sur un tableau ou une surface métallique/le bruit provoqué quand on essuie une cuillère de bois mouillée.'
189	57	'unknown'	'unknown'	'yes'	'a-little'	'no'	38	''
190	31	'no'	'no'	'no'	'not-at-all'	'yes'	37	'Bruits de mastication que la bouche soit fermée ou ouverte/bruit de mâcher de la gomme'
191	30	'no'	'no'	'yes'	'moderately'	'yes'	50	'grincement de dents/mastication et tous les sons parasite (par exemple une personne qui tape sur un bureau avec les doigts)'
192	66	'yes'	'yes'	'yes'	'moderately'	'yes'	62	'Sniffing/throat clearing/gum chewing/lip smacking/repetitive words such as "um" and "like"/'
193	53	'no'	'no'	'no'	'not-at-all'	'yes'	34	'aboiements de chiens'
194	47	'yes'	'yes'	'no'	'not-at-all'	'yes'	61	'Les bruits faits avec la bouche quand ils mangent ou avalent/les gens qui crachent ou renaclent/les bruits répétitifs aussi et ceux dont je ne connais pas la source. Les grincement de porte ou de dents.'
195	33	'no'	'no'	'no'	'not-at-all'	'yes'	14	'scratching nails on a rock or wall'
196	29	'no'	'no'	'no'	'not-at-all'	'no'	21	''
197	56	'yes'	'no'	'no'	'not-at-all'	'unknown'	21	''
198	18	'no'	'no'	'yes'	'moderately'	'yes'	66	'Bruit de bouche/frottement regulier'
199	22	'no'	'no'	'no'	'not-at-all'	'yes'	70	'Bruits de bouche mastication (salive)/bruits de respiration/bruits d''ongles/bruits de reniflement'
200	29	'no'	'no'	'no'	'not-at-all'	'yes'	23	'Ongles sur le tableau/styromousse qui frotte sur un boîte ou sur elle-même'
201	66	'yes'	'no'	'no'	'not-at-all'	'yes'	53	'échappements libres sur cyclomoteurs/marteau-piqueur/voisins indélicats qui ns font participer à leur vie personnelle et familiale.'
202	54	'no'	'no'	'yes'	'a-lot'	'yes'	54	'Mastication/bruits irreguliers'
203	52	'unknown'	'no'	'yes'	'moderately'	'yes'	47	'Cri/musique/'
204	26	'no'	'unknown'	'no'	'not-at-all'	'yes'	50	'Bruits de klaxon/bruits de chewing gum/craies qui crissent sur les tableaux/polystyrène/bocal en verre qui frotte contre un caillou/pleurs de bébé'
205	36	'no'	'no'	'yes'	'a-little'	'yes'	65	'Mastication bouche ouverte/aspiration inter dentaires/cuillère qui racle un pot de yaourt trop longtemps'
206	27	'yes'	'no'	'yes'	'a-little'	'yes'	56	'Toux (+++)/Raclements de gorge (+++)/Reniflements (++)/Eternuements (++)/Hoquet (++)/Bruits de mastication (+)/Bruits d''aspiration (soupe +)/Bruits de hotte (+/- aucune réaction particulière mais désagréable).'
207	39	'no'	'no'	'unknown'	'not-at-all'	'yes'	52	'mastication/clavier'
208	28	'no'	'no'	'no'	'not-at-all'	'unknown'	44	''
209	46	'no'	'yes'	'yes'	'moderately'	'yes'	58	'les bruits d''impact de pas et fermeture de porte. Des bip stident de systeme d''alarme qui se font attendre a l''ouverture et la fermeture d''une porte. Quelqu''un qui tape du pied ou son crayon sur une surface de maniere repetitives.'
210	27	'no'	'no'	'no'	'not-at-all'	'unknown'	22	''
211	35	'no'	'no'	'yes'	'moderately'	'yes'	64	'Bruit de bouche,Son de clavier'
212	26	'no'	'no'	'no'	'not-at-all'	'yes'	63	'bruits de bouche/craquements de doigts/bruits répétitifs (clics de stylos)/reniflements'
213	49	'no'	'no'	'yes'	'a-little'	'yes'	56	'Chewing/gum snapping/pen clicking/whistling/extreme bass music'
214	43	'no'	'no'	'yes'	'a-lot'	'yes'	56	'Mastication/grincement de portes/fourchette dans l''assiette/cliqettis du stylo/mélange de sons/brouhaha/clavier d''ordinateur/bracelet contre la table...'
215	28	'no'	'no'	'unknown'	'not-at-all'	'yes'	42	'essuie-glace sur la vitre'
216	36	'no'	'no'	'yes'	'a-lot'	'yes'	69	'Mastication/bruits bouche/couper les ongles/certains mots/bruits gouttes d eau rÃ©pÃ©titifs/bruits claquettes/bruits touches de clavier/bruits de souris/bruits chats miaulent'
217	28	'no'	'no'	'no'	'not-at-all'	'no'	45	''
218	27	'no'	'no'	'yes'	'a-little'	'unknown'	41	''
219	36	'no'	'no'	'yes'	'a-little'	'yes'	34	'Bruits de bouche/sonneries de téléphone'
220	38	'no'	'no'	'no'	'not-at-all'	'yes'	31	'bruits très forts et irrespectueux comme une voiture qui pétarade près des enfants....'
221	28	'no'	'no'	'no'	'not-at-all'	'unknown'	31	''
222	26	'no'	'no'	'no'	'not-at-all'	'yes'	53	'teeth grinding/screeching sounds between metal (for example between spoon/fork/knife)/screeching sounds between nails and wall/snake hissing/rattle sound'
223	29	'no'	'no'	'no'	'not-at-all'	'unknown'	24	''
224	43	'yes'	'yes'	'yes'	'a-lot'	'yes'	69	'Mastication/reniflement/sifflement/bruit repetitif moteur.... rtc'
225	53	'no'	'no'	'no'	'not-at-all'	'no'	43	''
226	20	'unknown'	'unknown'	'unknown'	'not-at-all'	'unknown'	36	''
227	34	'unknown'	'no'	'yes'	'moderately'	'yes'	61	'Le bruit d''un balon qu''on tappe avec les pieds ou qu''on fait rebondir au sol. Les bruits qui deviennent répétitif et constant.'
228	50	'no'	'no'	'no'	'not-at-all'	'unknown'	36	''
229	23	'no'	'no'	'no'	'not-at-all'	'yes'	47	'Grincements de dents/grattage d''ongles/alarme incendie'
230	50	'no'	'no'	'yes'	'a-lot'	'yes'	63	'Bruits de bouche/reniflements/toux/Ã©ternuements/bruits des mains qui frottent/claquement de doigts/applaudissement/chuchotements...'
231	65	'no'	'no'	'no'	'not-at-all'	'no'	16	''
232	26	'no'	'no'	'yes'	'a-little'	'yes'	53	'chewing/teeth clicking together/scraping fork on a plate/sniffling/non-rhythmic breathing sounds'
233	36	'no'	'no'	'no'	'not-at-all'	'yes'	61	'les bruits de déglutition / masticationles cyclomoteurs / motos qui sont trafiquées / débridées'
234	19	'no'	'no'	'no'	'not-at-all'	'no'	52	''
235	31	'unknown'	'no'	'no'	'not-at-all'	'yes'	66	'Chewing/repetitive palate sounds/lip popping'
236	48	'no'	'no'	'no'	'not-at-all'	'no'	27	''
237	31	'no'	'no'	'no'	'not-at-all'	'yes'	28	'frottement sur certaines nappes/tissus'
238	61	'no'	'no'	'unknown'	'not-at-all'	'no'	50	''
239	34	'no'	'no'	'no'	'not-at-all'	'no'	19	''
240	34	'no'	'no'	'no'	'not-at-all'	'unknown'	38	''
241	48	'no'	'unknown'	'yes'	'a-lot'	'yes'	70	'Tous les bruits de bouche/respirations fortes/reniflements/ronflements/ongles que l''on ronge.... claquements de portes/de portières/aboiements de chien/bruits de pas à l''étage/les gens qui parlent trop fort ou qui rient très (trop) fort... etc etc :-( :-( :-('
242	19	'unknown'	'unknown'	'yes'	'a-lot'	'yes'	69	'Tapping nails/chewing/pen clicking/breathing/swallowing'
243	46	'no'	'no'	'yes'	'a-little'	'yes'	61	'whispering/chewing/gurgling/thumping/loud female laughter/dry coughing/throat clearing/humming/....'
244	22	'no'	'no'	'no'	'moderately'	'yes'	57	'chewing/teeth grinding/lip-smacking/fork on teeth or plate'
245	22	'no'	'no'	'no'	'not-at-all'	'yes'	59	'Chewing/heavy breathing/pens clicking/tapping noises/loud noises in general (e.g. cupboards or drawers being shut loudly/revving of car engines)/fireworks/loud voices/laughing/babies crying/cutlery against a plate'
246	27	'no'	'no'	'yes'	'a-lot'	'yes'	62	'Bruit de mastication/ongles rongÃ©s/cliquetis de stylo/bruit de pompe ou ventilation rÃ©gulier/goutte dâ€™eau ...'
247	25	'no'	'no'	'no'	'not-at-all'	'yes'	31	'Bruits de mastication des autres personnes qui mangent autour de moi'
248	59	'no'	'no'	'no'	'not-at-all'	'no'	32	''
249	18	'unknown'	'no'	'yes'	'moderately'	'yes'	63	'mastications/respirations/pas/ronflements'
250	52	'no'	'no'	'yes'	'a-lot'	'yes'	65	'Bruits de bouche/crissement de chaussures/bruits rÃ©pÃ©titifs/bruits de clavier/bruits d''ongles/voix fortes/bruits de couverts/dents contre les couverts/reniflements/ronflements/respiration forte/pieds qui trainent/ciintres qui crissent/motos/klaxons/sirÃ¨nes/etc.'
251	24	'no'	'no'	'yes'	'moderately'	'yes'	64	'Bruits de bouche principalement : mastication/dÃ©glutition/bruit de salive...'
252	24	'no'	'unknown'	'yes'	'a-little'	'yes'	53	'Gens qui sappent mastication ou boire bruyamment) le pire étant les céréales/objet qui grincent ou qui couinent/bruits de paille/gens qui traînent des pieds/certains bruits de sac de plastique.'
253	36	'no'	'no'	'no'	'not-at-all'	'yes'	68	'Bruits de pas sur plancher aux Ã©tages supÃ©rieurs/bruits de bouche/reniflements/chuchotement/doigts qui tapent sur une surface dure de maniÃ¨re rÃ©pÃ©titive/portes qui claquent'
