# Supplementary material for: A psychoacoustic test for misophonia assessment
Source: Sci Rep. 2021 May 26;11:11044. doi: 10.1038/s41598-021-90355-8 (PMC8155015; doi:10.1038/s41598-021-90355-8)
Supplement: Supplementary file 2 — Supplementary Information 2. [file 41598_2021_90355_MOESM2_ESM.xlsx]

## Sheet: Feuil1
Subject ID	Sound	First Rating	Second Rating	Third Rating
1	'Birds'	0	0	0
1	'Blowing Nose'	50	50	59
1	'Breath Running'	100	100	100
1	'Chewing 1'	100	100	100
1	'Chewing 2'	100	100	100
1	'Clapping'	0	26	16
1	'Cough'	50	50	50
1	'Distorted Guitar Dissonance'	2	16	21
1	'Fingernails On Chalkboard'	50	50	50
1	'Fork Scratch Plate'	50	50	50
1	'Fountain'	0	0	0
1	'Gargling'	50	50	50
1	'Hard Breathing'	50	66	69
1	'Harp'	1	3	0
1	'Keyboard'	50	29	20
1	'Knife Hit Glass'	0	0	14
1	'Lake'	0	17	0
1	'Laugh'	50	20	25
1	'Pen Click'	50	50	50
1	'Scream'	62	57	62
1	'Slurping'	50	50	50
1	'Sniffing'	50	89	86
1	'Snoring'	50	50	50
1	'Swallowing'	97	92	100
1	'Throat Clearing'	50	50	50
1	'Underwater'	2	0	0
1	'Vomit'	50	50	50
1	'Wheezing'	50	50	50
2	'Birds'	21	22	4
2	'Blowing Nose'	100	72	82
2	'Breath Running'	100	88	92
2	'Chewing 1'	100	100	100
2	'Chewing 2'	100	100	100
2	'Clapping'	50	50	40
2	'Cough'	62	63	77
2	'Distorted Guitar Dissonance'	66	64	76
2	'Fingernails On Chalkboard'	58	71	71
2	'Fork Scratch Plate'	71	88	84
2	'Fountain'	50	50	37
2	'Gargling'	76	78	91
2	'Hard Breathing'	100	74	68
2	'Harp'	11	20	28
2	'Keyboard'	65	80	85
2	'Knife Hit Glass'	50	68	60
2	'Lake'	0	4	4
2	'Laugh'	50	50	59
2	'Pen Click'	87	79	83
2	'Scream'	50	68	66
2	'Slurping'	100	100	100
2	'Sniffing'	100	100	100
2	'Snoring'	100	69	89
2	'Swallowing'	92	91	85
2	'Throat Clearing'	61	66	55
2	'Underwater'	27	23	17
2	'Vomit'	100	100	100
2	'Wheezing'	87	72	74
3	'Birds'	9	0	1
3	'Blowing Nose'	58	61	67
3	'Breath Running'	63	72	65
3	'Chewing 1'	100	100	100
3	'Chewing 2'	100	100	100
3	'Clapping'	50	50	50
3	'Cough'	100	79	91
3	'Distorted Guitar Dissonance'	50	60	62
3	'Fingernails On Chalkboard'	60	60	64
3	'Fork Scratch Plate'	100	100	100
3	'Fountain'	41	25	23
3	'Gargling'	79	83	77
3	'Hard Breathing'	58	67	67
3	'Harp'	31	27	25
3	'Keyboard'	90	86	96
3	'Knife Hit Glass'	86	94	95
3	'Lake'	1	24	20
3	'Laugh'	69	64	64
3	'Pen Click'	60	92	89
3	'Scream'	58	53	60
3	'Slurping'	100	100	100
3	'Sniffing'	67	71	67
3	'Snoring'	61	67	62
3	'Swallowing'	100	100	100
3	'Throat Clearing'	90	98	81
3	'Underwater'	50	50	50
3	'Vomit'	100	100	100
3	'Wheezing'	100	74	76
4	'Birds'	8	17	16
4	'Blowing Nose'	73	70	83
4	'Breath Running'	51	59	62
4	'Chewing 1'	75	77	76
4	'Chewing 2'	80	76	75
4	'Clapping'	50	50	50
4	'Cough'	55	62	65
4	'Distorted Guitar Dissonance'	38	50	34
4	'Fingernails On Chalkboard'	100	100	100
4	'Fork Scratch Plate'	100	100	100
4	'Fountain'	61	61	50
4	'Gargling'	100	63	77
4	'Hard Breathing'	69	50	63
4	'Harp'	26	50	26
4	'Keyboard'	88	93	63
4	'Knife Hit Glass'	100	100	100
4	'Lake'	67	50	41
4	'Laugh'	29	50	50
4	'Pen Click'	84	66	50
4	'Scream'	50	50	50
4	'Slurping'	100	100	100
4	'Sniffing'	100	89	74
4	'Snoring'	100	100	100
4	'Swallowing'	88	74	74
4	'Throat Clearing'	68	64	63
4	'Underwater'	29	35	32
4	'Vomit'	50	50	50
4	'Wheezing'	70	73	63
5	'Birds'	0	0	0
5	'Blowing Nose'	50	67	79
5	'Breath Running'	52	57	69
5	'Chewing 1'	100	100	100
5	'Chewing 2'	100	100	100
5	'Clapping'	18	22	21
5	'Cough'	50	66	69
5	'Distorted Guitar Dissonance'	50	60	60
5	'Fingernails On Chalkboard'	63	60	69
5	'Fork Scratch Plate'	83	88	89
5	'Fountain'	1	0	0
5	'Gargling'	76	75	76
5	'Hard Breathing'	50	71	65
5	'Harp'	0	0	0
5	'Keyboard'	34	50	50
5	'Knife Hit Glass'	50	50	50
5	'Lake'	0	0	0
5	'Laugh'	27	31	32
5	'Pen Click'	50	50	50
5	'Scream'	72	75	75
5	'Slurping'	65	75	72
5	'Sniffing'	100	92	100
5	'Snoring'	100	100	87
5	'Swallowing'	50	77	69
5	'Throat Clearing'	50	50	50
5	'Underwater'	35	40	28
5	'Vomit'	50	70	77
5	'Wheezing'	58	86	78
6	'Birds'	0	0	0
6	'Blowing Nose'	100	100	100
6	'Breath Running'	100	100	100
6	'Chewing 1'	100	100	100
6	'Chewing 2'	100	100	100
6	'Clapping'	50	50	50
6	'Cough'	100	100	100
6	'Distorted Guitar Dissonance'	100	100	100
6	'Fingernails On Chalkboard'	100	100	100
6	'Fork Scratch Plate'	100	99	100
6	'Fountain'	0	0	0
6	'Gargling'	99	100	100
6	'Hard Breathing'	100	100	100
6	'Harp'	49	50	50
6	'Keyboard'	100	100	100
6	'Knife Hit Glass'	100	100	100
6	'Lake'	0	0	0
6	'Laugh'	50	50	50
6	'Pen Click'	100	99	100
6	'Scream'	100	100	100
6	'Slurping'	100	100	100
6	'Sniffing'	100	100	100
6	'Snoring'	99	100	100
6	'Swallowing'	100	100	100
6	'Throat Clearing'	100	100	100
6	'Underwater'	50	50	50
6	'Vomit'	100	100	100
6	'Wheezing'	100	100	100
7	'Birds'	26	4	0
7	'Blowing Nose'	66	62	66
7	'Breath Running'	62	59	53
7	'Chewing 1'	85	71	77
7	'Chewing 2'	85	85	81
7	'Clapping'	50	50	32
7	'Cough'	60	57	55
7	'Distorted Guitar Dissonance'	73	80	83
7	'Fingernails On Chalkboard'	84	86	83
7	'Fork Scratch Plate'	100	100	100
7	'Fountain'	32	39	28
7	'Gargling'	60	65	72
7	'Hard Breathing'	78	60	71
7	'Harp'	5	0	0
7	'Keyboard'	50	46	47
7	'Knife Hit Glass'	54	46	54
7	'Lake'	40	21	2
7	'Laugh'	39	35	35
7	'Pen Click'	53	50	57
7	'Scream'	66	74	73
7	'Slurping'	68	61	81
7	'Sniffing'	84	88	69
7	'Snoring'	100	99	100
7	'Swallowing'	66	73	63
7	'Throat Clearing'	56	54	54
7	'Underwater'	50	45	38
7	'Vomit'	93	100	100
7	'Wheezing'	59	59	65
8	'Birds'	0	0	18
8	'Blowing Nose'	70	62	68
8	'Breath Running'	50	50	50
8	'Chewing 1'	100	100	100
8	'Chewing 2'	98	100	100
8	'Clapping'	72	50	50
8	'Cough'	50	58	50
8	'Distorted Guitar Dissonance'	50	50	50
8	'Fingernails On Chalkboard'	50	50	50
8	'Fork Scratch Plate'	50	50	50
8	'Fountain'	50	50	50
8	'Gargling'	86	67	71
8	'Hard Breathing'	50	50	50
8	'Harp'	0	0	1
8	'Keyboard'	50	50	50
8	'Knife Hit Glass'	50	50	50
8	'Lake'	22	50	51
8	'Laugh'	50	50	50
8	'Pen Click'	50	50	50
8	'Scream'	67	64	64
8	'Slurping'	75	90	70
8	'Sniffing'	50	67	73
8	'Snoring'	78	73	75
8	'Swallowing'	76	77	87
8	'Throat Clearing'	50	50	50
8	'Underwater'	34	50	50
8	'Vomit'	67	70	71
8	'Wheezing'	59	61	75
9	'Birds'	28	23	21
9	'Blowing Nose'	61	64	66
9	'Breath Running'	58	63	65
9	'Chewing 1'	77	67	69
9	'Chewing 2'	64	68	65
9	'Clapping'	50	50	50
9	'Cough'	65	67	63
9	'Distorted Guitar Dissonance'	72	81	82
9	'Fingernails On Chalkboard'	75	82	85
9	'Fork Scratch Plate'	75	77	77
9	'Fountain'	22	22	21
9	'Gargling'	50	60	62
9	'Hard Breathing'	50	67	65
9	'Harp'	25	23	23
9	'Keyboard'	58	50	50
9	'Knife Hit Glass'	64	63	59
9	'Lake'	0	0	0
9	'Laugh'	50	50	50
9	'Pen Click'	50	50	50
9	'Scream'	63	62	62
9	'Slurping'	64	66	69
9	'Sniffing'	67	69	66
9	'Snoring'	63	67	65
9	'Swallowing'	50	58	58
9	'Throat Clearing'	50	50	50
9	'Underwater'	15	20	21
9	'Vomit'	50	50	50
9	'Wheezing'	63	67	68
10	'Birds'	0	0	0
10	'Blowing Nose'	38	39	41
10	'Breath Running'	52	50	50
10	'Chewing 1'	47	50	50
10	'Chewing 2'	52	50	50
10	'Clapping'	50	50	50
10	'Cough'	88	53	61
10	'Distorted Guitar Dissonance'	33	42	34
10	'Fingernails On Chalkboard'	50	50	50
10	'Fork Scratch Plate'	52	62	65
10	'Fountain'	37	53	50
10	'Gargling'	50	50	50
10	'Hard Breathing'	43	17	19
10	'Harp'	2	1	0
10	'Keyboard'	50	50	53
10	'Knife Hit Glass'	54	69	47
10	'Lake'	10	32	30
10	'Laugh'	34	29	26
10	'Pen Click'	59	41	53
10	'Scream'	96	98	97
10	'Slurping'	19	8	4
10	'Sniffing'	50	50	50
10	'Snoring'	0	0	0
10	'Swallowing'	50	50	50
10	'Throat Clearing'	50	50	50
10	'Underwater'	0	42	22
10	'Vomit'	50	50	50
10	'Wheezing'	50	45	46
11	'Birds'	0	0	0
11	'Blowing Nose'	50	100	50
11	'Breath Running'	50	50	100
11	'Chewing 1'	100	100	100
11	'Chewing 2'	100	100	100
11	'Clapping'	0	0	0
11	'Cough'	50	100	100
11	'Distorted Guitar Dissonance'	50	50	50
11	'Fingernails On Chalkboard'	100	100	100
11	'Fork Scratch Plate'	100	100	100
11	'Fountain'	0	0	0
11	'Gargling'	50	0	0
11	'Hard Breathing'	100	50	100
11	'Harp'	0	0	0
11	'Keyboard'	50	50	50
11	'Knife Hit Glass'	50	100	100
11	'Lake'	0	0	0
11	'Laugh'	0	0	0
11	'Pen Click'	50	50	50
11	'Scream'	100	100	100
11	'Slurping'	100	100	100
11	'Sniffing'	50	100	100
11	'Snoring'	100	100	100
11	'Swallowing'	0	50	50
11	'Throat Clearing'	50	100	100
11	'Underwater'	0	0	0
11	'Vomit'	100	100	100
11	'Wheezing'	100	100	100
12	'Birds'	41	44	41
12	'Blowing Nose'	55	55	55
12	'Breath Running'	53	50	54
12	'Chewing 1'	54	53	55
12	'Chewing 2'	57	55	54
12	'Clapping'	50	54	53
12	'Cough'	54	55	53
12	'Distorted Guitar Dissonance'	50	50	50
12	'Fingernails On Chalkboard'	57	57	54
12	'Fork Scratch Plate'	54	55	54
12	'Fountain'	50	50	50
12	'Gargling'	66	53	53
12	'Hard Breathing'	50	50	50
12	'Harp'	54	50	50
12	'Keyboard'	50	50	50
12	'Knife Hit Glass'	46	46	46
12	'Lake'	40	42	50
12	'Laugh'	57	55	55
12	'Pen Click'	54	50	50
12	'Scream'	54	54	54
12	'Slurping'	60	53	55
12	'Sniffing'	50	50	52
12	'Snoring'	59	58	54
12	'Swallowing'	50	54	52
12	'Throat Clearing'	50	50	50
12	'Underwater'	37	39	43
12	'Vomit'	50	55	54
12	'Wheezing'	58	54	53
13	'Birds'	0	5	0
13	'Blowing Nose'	100	86	87
13	'Breath Running'	67	72	72
13	'Chewing 1'	100	100	100
13	'Chewing 2'	100	100	100
13	'Clapping'	50	50	50
13	'Cough'	72	74	75
13	'Distorted Guitar Dissonance'	50	50	50
13	'Fingernails On Chalkboard'	100	97	100
13	'Fork Scratch Plate'	100	98	100
13	'Fountain'	0	0	20
13	'Gargling'	96	93	89
13	'Hard Breathing'	66	68	69
13	'Harp'	0	12	0
13	'Keyboard'	50	50	50
13	'Knife Hit Glass'	50	50	50
13	'Lake'	0	0	0
13	'Laugh'	36	33	35
13	'Pen Click'	57	50	50
13	'Scream'	100	63	76
13	'Slurping'	100	100	76
13	'Sniffing'	100	98	96
13	'Snoring'	95	95	83
13	'Swallowing'	100	76	76
13	'Throat Clearing'	100	76	71
13	'Underwater'	50	50	82
13	'Vomit'	100	100	100
13	'Wheezing'	100	87	79
14	'Birds'	0	0	0
14	'Blowing Nose'	50	50	50
14	'Breath Running'	50	50	62
14	'Chewing 1'	100	100	100
14	'Chewing 2'	100	100	100
14	'Clapping'	50	50	50
14	'Cough'	60	64	76
14	'Distorted Guitar Dissonance'	32	30	36
14	'Fingernails On Chalkboard'	50	62	71
14	'Fork Scratch Plate'	60	61	59
14	'Fountain'	39	14	27
14	'Gargling'	60	61	61
14	'Hard Breathing'	50	61	50
14	'Harp'	0	0	0
14	'Keyboard'	84	69	65
14	'Knife Hit Glass'	0	0	0
14	'Lake'	0	0	0
14	'Laugh'	23	75	27
14	'Pen Click'	72	63	62
14	'Scream'	73	76	73
14	'Slurping'	50	63	66
14	'Sniffing'	50	59	61
14	'Snoring'	50	60	60
14	'Swallowing'	89	83	76
14	'Throat Clearing'	59	50	61
14	'Underwater'	62	64	34
14	'Vomit'	83	78	91
14	'Wheezing'	50	57	50
15	'Birds'	6	5	5
15	'Blowing Nose'	91	92	78
15	'Breath Running'	50	65	66
15	'Chewing 1'	100	100	100
15	'Chewing 2'	100	100	100
15	'Clapping'	25	21	24
15	'Cough'	61	67	77
15	'Distorted Guitar Dissonance'	50	50	50
15	'Fingernails On Chalkboard'	79	50	62
15	'Fork Scratch Plate'	75	72	60
15	'Fountain'	50	50	34
15	'Gargling'	66	61	68
15	'Hard Breathing'	60	67	55
15	'Harp'	23	11	27
15	'Keyboard'	50	29	50
15	'Knife Hit Glass'	50	50	50
15	'Lake'	3	8	5
15	'Laugh'	24	33	34
15	'Pen Click'	50	50	50
15	'Scream'	52	54	55
15	'Slurping'	90	75	88
15	'Sniffing'	63	63	55
15	'Snoring'	96	90	91
15	'Swallowing'	81	66	64
15	'Throat Clearing'	62	50	53
15	'Underwater'	9	7	8
15	'Vomit'	69	92	68
15	'Wheezing'	86	87	71
16	'Birds'	18	2	0
16	'Blowing Nose'	58	57	57
16	'Breath Running'	59	56	60
16	'Chewing 1'	67	76	100
16	'Chewing 2'	100	98	100
16	'Clapping'	42	35	28
16	'Cough'	75	77	76
16	'Distorted Guitar Dissonance'	65	62	65
16	'Fingernails On Chalkboard'	86	72	66
16	'Fork Scratch Plate'	60	75	98
16	'Fountain'	35	23	30
16	'Gargling'	62	61	58
16	'Hard Breathing'	95	65	87
16	'Harp'	19	10	10
16	'Keyboard'	47	60	59
16	'Knife Hit Glass'	55	56	59
16	'Lake'	1	2	1
16	'Laugh'	37	27	19
16	'Pen Click'	53	50	55
16	'Scream'	55	75	59
16	'Slurping'	80	85	96
16	'Sniffing'	100	100	66
16	'Snoring'	59	57	55
16	'Swallowing'	58	54	64
16	'Throat Clearing'	88	88	100
16	'Underwater'	34	20	31
16	'Vomit'	57	60	57
16	'Wheezing'	64	61	61
17	'Birds'	0	0	0
17	'Blowing Nose'	50	50	50
17	'Breath Running'	50	50	50
17	'Chewing 1'	100	100	100
17	'Chewing 2'	100	100	100
17	'Clapping'	50	50	0
17	'Cough'	50	100	50
17	'Distorted Guitar Dissonance'	0	50	0
17	'Fingernails On Chalkboard'	50	50	100
17	'Fork Scratch Plate'	50	0	50
17	'Fountain'	0	0	0
17	'Gargling'	100	100	100
17	'Hard Breathing'	100	50	100
17	'Harp'	50	0	0
17	'Keyboard'	50	50	50
17	'Knife Hit Glass'	50	50	0
17	'Lake'	0	0	0
17	'Laugh'	50	50	50
17	'Pen Click'	100	100	100
17	'Scream'	100	100	100
17	'Slurping'	50	100	100
17	'Sniffing'	50	100	100
17	'Snoring'	100	100	100
17	'Swallowing'	50	100	100
17	'Throat Clearing'	50	50	50
17	'Underwater'	0	0	0
17	'Vomit'	50	100	50
17	'Wheezing'	50	50	100
18	'Birds'	11	12	23
18	'Blowing Nose'	68	69	62
18	'Breath Running'	57	50	50
18	'Chewing 1'	83	86	91
18	'Chewing 2'	82	88	89
18	'Clapping'	14	19	13
18	'Cough'	57	64	69
18	'Distorted Guitar Dissonance'	41	38	43
18	'Fingernails On Chalkboard'	70	73	67
18	'Fork Scratch Plate'	75	73	60
18	'Fountain'	17	23	22
18	'Gargling'	50	50	50
18	'Hard Breathing'	62	59	60
18	'Harp'	14	20	21
18	'Keyboard'	53	50	50
18	'Knife Hit Glass'	50	50	50
18	'Lake'	18	21	16
18	'Laugh'	24	34	27
18	'Pen Click'	50	50	50
18	'Scream'	68	62	61
18	'Slurping'	60	61	62
18	'Sniffing'	69	58	50
18	'Snoring'	67	74	76
18	'Swallowing'	50	50	50
18	'Throat Clearing'	50	50	50
18	'Underwater'	50	35	36
18	'Vomit'	50	50	53
18	'Wheezing'	67	65	59
19	'Birds'	20	29	35
19	'Blowing Nose'	50	59	60
19	'Breath Running'	75	73	64
19	'Chewing 1'	94	99	100
19	'Chewing 2'	100	100	98
19	'Clapping'	34	27	31
19	'Cough'	50	50	50
19	'Distorted Guitar Dissonance'	70	69	61
19	'Fingernails On Chalkboard'	50	50	50
19	'Fork Scratch Plate'	60	60	62
19	'Fountain'	0	0	0
19	'Gargling'	61	63	67
19	'Hard Breathing'	74	69	70
19	'Harp'	22	34	38
19	'Keyboard'	12	5	12
19	'Knife Hit Glass'	63	63	62
19	'Lake'	0	0	0
19	'Laugh'	24	25	33
19	'Pen Click'	30	10	13
19	'Scream'	61	59	60
19	'Slurping'	83	64	62
19	'Sniffing'	62	58	57
19	'Snoring'	82	90	80
19	'Swallowing'	58	56	60
19	'Throat Clearing'	50	50	50
19	'Underwater'	0	0	1
19	'Vomit'	65	64	62
19	'Wheezing'	68	78	69
20	'Birds'	0	0	0
20	'Blowing Nose'	100	100	100
20	'Breath Running'	50	70	50
20	'Chewing 1'	100	100	100
20	'Chewing 2'	100	100	100
20	'Clapping'	50	50	50
20	'Cough'	50	62	50
20	'Distorted Guitar Dissonance'	0	0	0
20	'Fingernails On Chalkboard'	72	68	81
20	'Fork Scratch Plate'	85	88	83
20	'Fountain'	0	0	0
20	'Gargling'	100	86	78
20	'Hard Breathing'	50	50	50
20	'Harp'	0	0	0
20	'Keyboard'	62	50	50
20	'Knife Hit Glass'	100	100	100
20	'Lake'	0	0	0
20	'Laugh'	50	50	50
20	'Pen Click'	75	100	100
20	'Scream'	50	77	87
20	'Slurping'	100	100	100
20	'Sniffing'	100	100	100
20	'Snoring'	100	100	89
20	'Swallowing'	50	100	80
20	'Throat Clearing'	50	50	70
20	'Underwater'	0	0	0
20	'Vomit'	100	100	100
20	'Wheezing'	50	87	87
21	'Birds'	29	18	26
21	'Blowing Nose'	78	67	82
21	'Breath Running'	60	50	73
21	'Chewing 1'	66	66	57
21	'Chewing 2'	81	71	65
21	'Clapping'	50	50	50
21	'Cough'	85	63	80
21	'Distorted Guitar Dissonance'	12	22	23
21	'Fingernails On Chalkboard'	66	77	75
21	'Fork Scratch Plate'	72	74	77
21	'Fountain'	18	34	31
21	'Gargling'	50	50	58
21	'Hard Breathing'	66	72	71
21	'Harp'	33	28	47
21	'Keyboard'	50	50	50
21	'Knife Hit Glass'	45	50	38
21	'Lake'	26	24	25
21	'Laugh'	31	50	50
21	'Pen Click'	39	50	50
21	'Scream'	74	71	78
21	'Slurping'	64	83	59
21	'Sniffing'	79	50	62
21	'Snoring'	76	84	81
21	'Swallowing'	60	61	59
21	'Throat Clearing'	59	65	57
21	'Underwater'	24	27	37
21	'Vomit'	79	81	82
21	'Wheezing'	69	70	75
22	'Birds'	17	1	2
22	'Blowing Nose'	59	64	65
22	'Breath Running'	53	50	50
22	'Chewing 1'	83	78	90
22	'Chewing 2'	73	68	81
22	'Clapping'	32	24	29
22	'Cough'	87	100	90
22	'Distorted Guitar Dissonance'	40	35	38
22	'Fingernails On Chalkboard'	74	100	86
22	'Fork Scratch Plate'	59	63	62
22	'Fountain'	0	4	0
22	'Gargling'	66	82	81
22	'Hard Breathing'	87	86	86
22	'Harp'	19	18	8
22	'Keyboard'	54	54	57
22	'Knife Hit Glass'	53	50	44
22	'Lake'	18	5	23
22	'Laugh'	38	32	40
22	'Pen Click'	50	46	53
22	'Scream'	100	100	100
22	'Slurping'	58	50	55
22	'Sniffing'	50	65	61
22	'Snoring'	100	100	100
22	'Swallowing'	100	100	82
22	'Throat Clearing'	50	50	50
22	'Underwater'	56	55	65
22	'Vomit'	100	100	100
22	'Wheezing'	72	79	81
23	'Birds'	50	42	28
23	'Blowing Nose'	91	93	88
23	'Breath Running'	87	97	99
23	'Chewing 1'	69	88	76
23	'Chewing 2'	61	98	95
23	'Clapping'	55	54	56
23	'Cough'	50	82	93
23	'Distorted Guitar Dissonance'	91	76	88
23	'Fingernails On Chalkboard'	88	84	87
23	'Fork Scratch Plate'	77	98	100
23	'Fountain'	59	63	71
23	'Gargling'	64	70	71
23	'Hard Breathing'	83	83	95
23	'Harp'	43	55	53
23	'Keyboard'	82	88	97
23	'Knife Hit Glass'	62	67	77
23	'Lake'	62	79	66
23	'Laugh'	58	60	53
23	'Pen Click'	86	63	75
23	'Scream'	65	99	100
23	'Slurping'	93	91	77
23	'Sniffing'	71	73	88
23	'Snoring'	88	93	88
23	'Swallowing'	50	65	86
23	'Throat Clearing'	61	55	61
23	'Underwater'	61	64	56
23	'Vomit'	92	93	98
23	'Wheezing'	92	99	94
24	'Birds'	50	50	50
24	'Blowing Nose'	67	85	93
24	'Breath Running'	50	50	50
24	'Chewing 1'	100	100	100
24	'Chewing 2'	100	100	100
24	'Clapping'	50	50	50
24	'Cough'	80	82	90
24	'Distorted Guitar Dissonance'	50	50	50
24	'Fingernails On Chalkboard'	96	97	100
24	'Fork Scratch Plate'	100	100	100
24	'Fountain'	0	0	0
24	'Gargling'	50	50	62
24	'Hard Breathing'	85	89	79
24	'Harp'	50	50	50
24	'Keyboard'	50	50	58
24	'Knife Hit Glass'	71	59	57
24	'Lake'	1	0	0
24	'Laugh'	50	50	50
24	'Pen Click'	68	67	59
24	'Scream'	87	91	100
24	'Slurping'	64	64	80
24	'Sniffing'	83	82	83
24	'Snoring'	59	62	68
24	'Swallowing'	72	80	100
24	'Throat Clearing'	50	50	50
24	'Underwater'	1	0	0
24	'Vomit'	97	100	100
24	'Wheezing'	85	87	100
25	'Birds'	0	0	0
25	'Blowing Nose'	58	57	57
25	'Breath Running'	50	50	50
25	'Chewing 1'	100	100	100
25	'Chewing 2'	100	100	100
25	'Clapping'	50	50	19
25	'Cough'	63	64	57
25	'Distorted Guitar Dissonance'	50	59	55
25	'Fingernails On Chalkboard'	81	100	100
25	'Fork Scratch Plate'	100	100	100
25	'Fountain'	27	16	0
25	'Gargling'	50	50	50
25	'Hard Breathing'	50	50	50
25	'Harp'	6	24	0
25	'Keyboard'	50	50	50
25	'Knife Hit Glass'	50	56	56
25	'Lake'	0	0	0
25	'Laugh'	50	50	66
25	'Pen Click'	57	56	62
25	'Scream'	100	100	100
25	'Slurping'	61	63	60
25	'Sniffing'	64	65	57
25	'Snoring'	63	59	62
25	'Swallowing'	50	50	50
25	'Throat Clearing'	50	50	50
25	'Underwater'	19	30	27
25	'Vomit'	50	58	65
25	'Wheezing'	50	58	63
26	'Birds'	17	0	2
26	'Blowing Nose'	58	73	75
26	'Breath Running'	50	36	70
26	'Chewing 1'	97	95	100
26	'Chewing 2'	99	99	100
26	'Clapping'	60	35	36
26	'Cough'	66	62	64
26	'Distorted Guitar Dissonance'	95	64	44
26	'Fingernails On Chalkboard'	100	91	98
26	'Fork Scratch Plate'	98	97	74
26	'Fountain'	7	2	66
26	'Gargling'	80	65	72
26	'Hard Breathing'	34	72	65
26	'Harp'	6	6	23
26	'Keyboard'	50	50	50
26	'Knife Hit Glass'	43	47	34
26	'Lake'	0	4	7
26	'Laugh'	17	3	35
26	'Pen Click'	62	50	50
26	'Scream'	64	62	78
26	'Slurping'	84	83	73
26	'Sniffing'	76	71	73
26	'Snoring'	79	83	63
26	'Swallowing'	88	65	70
26	'Throat Clearing'	50	50	50
26	'Underwater'	48	24	35
26	'Vomit'	63	40	73
26	'Wheezing'	64	59	63
27	'Birds'	0	0	0
27	'Blowing Nose'	100	100	100
27	'Breath Running'	68	68	81
27	'Chewing 1'	100	100	100
27	'Chewing 2'	100	100	100
27	'Clapping'	81	82	74
27	'Cough'	100	100	100
27	'Distorted Guitar Dissonance'	19	18	21
27	'Fingernails On Chalkboard'	88	99	94
27	'Fork Scratch Plate'	64	70	83
27	'Fountain'	13	18	16
27	'Gargling'	86	98	100
27	'Hard Breathing'	93	100	90
27	'Harp'	0	0	0
27	'Keyboard'	33	11	12
27	'Knife Hit Glass'	27	24	36
27	'Lake'	0	21	0
27	'Laugh'	21	23	28
27	'Pen Click'	50	50	52
27	'Scream'	92	96	100
27	'Slurping'	100	100	100
27	'Sniffing'	96	100	100
27	'Snoring'	100	100	100
27	'Swallowing'	74	77	71
27	'Throat Clearing'	100	100	100
27	'Underwater'	32	50	34
27	'Vomit'	50	77	97
27	'Wheezing'	98	100	100
28	'Birds'	43	7	15
28	'Blowing Nose'	61	50	61
28	'Breath Running'	54	64	63
28	'Chewing 1'	79	100	100
28	'Chewing 2'	100	100	86
28	'Clapping'	50	50	50
28	'Cough'	50	50	50
28	'Distorted Guitar Dissonance'	36	37	50
28	'Fingernails On Chalkboard'	51	50	69
28	'Fork Scratch Plate'	90	62	53
28	'Fountain'	65	80	83
28	'Gargling'	50	50	65
28	'Hard Breathing'	64	79	68
28	'Harp'	43	37	38
28	'Keyboard'	100	87	80
28	'Knife Hit Glass'	58	74	82
28	'Lake'	50	67	41
28	'Laugh'	50	50	42
28	'Pen Click'	100	100	100
28	'Scream'	50	50	50
28	'Slurping'	64	82	83
28	'Sniffing'	67	91	56
28	'Snoring'	50	58	50
28	'Swallowing'	50	50	50
28	'Throat Clearing'	50	50	50
28	'Underwater'	50	46	37
28	'Vomit'	55	50	67
28	'Wheezing'	50	50	59
29	'Birds'	0	0	0
29	'Blowing Nose'	100	50	74
29	'Breath Running'	49	49	73
29	'Chewing 1'	100	100	100
29	'Chewing 2'	100	100	100
29	'Clapping'	50	50	49
29	'Cough'	68	49	71
29	'Distorted Guitar Dissonance'	100	100	73
29	'Fingernails On Chalkboard'	100	49	75
29	'Fork Scratch Plate'	71	100	73
29	'Fountain'	50	49	16
29	'Gargling'	49	100	100
29	'Hard Breathing'	100	100	100
29	'Harp'	0	0	0
29	'Keyboard'	50	50	49
29	'Knife Hit Glass'	50	0	49
29	'Lake'	50	50	49
29	'Laugh'	49	50	49
29	'Pen Click'	50	50	30
29	'Scream'	100	100	100
29	'Slurping'	100	100	100
29	'Sniffing'	100	100	100
29	'Snoring'	100	100	100
29	'Swallowing'	50	100	50
29	'Throat Clearing'	50	50	49
29	'Underwater'	50	50	18
29	'Vomit'	100	100	100
29	'Wheezing'	100	100	100
30	'Birds'	50	50	50
30	'Blowing Nose'	100	100	100
30	'Breath Running'	100	95	100
30	'Chewing 1'	100	100	100
30	'Chewing 2'	100	100	100
30	'Clapping'	50	50	50
30	'Cough'	100	100	100
30	'Distorted Guitar Dissonance'	50	50	50
30	'Fingernails On Chalkboard'	70	100	78
30	'Fork Scratch Plate'	85	78	80
30	'Fountain'	30	41	26
30	'Gargling'	100	100	89
30	'Hard Breathing'	100	100	100
30	'Harp'	50	50	50
30	'Keyboard'	88	89	87
30	'Knife Hit Glass'	50	50	50
30	'Lake'	27	14	22
30	'Laugh'	50	50	50
30	'Pen Click'	100	83	82
30	'Scream'	64	63	71
30	'Slurping'	100	100	100
30	'Sniffing'	100	100	100
30	'Snoring'	100	100	100
30	'Swallowing'	76	87	100
30	'Throat Clearing'	100	100	100
30	'Underwater'	35	31	22
30	'Vomit'	88	98	91
30	'Wheezing'	100	100	100
31	'Birds'	37	33	24
31	'Blowing Nose'	100	100	100
31	'Breath Running'	100	100	100
31	'Chewing 1'	100	100	100
31	'Chewing 2'	100	100	100
31	'Clapping'	50	50	50
31	'Cough'	100	100	100
31	'Distorted Guitar Dissonance'	92	75	96
31	'Fingernails On Chalkboard'	100	100	100
31	'Fork Scratch Plate'	90	93	93
31	'Fountain'	36	24	27
31	'Gargling'	100	100	100
31	'Hard Breathing'	100	100	100
31	'Harp'	41	34	28
31	'Keyboard'	68	69	65
31	'Knife Hit Glass'	57	60	62
31	'Lake'	10	15	11
31	'Laugh'	100	100	100
31	'Pen Click'	100	80	66
31	'Scream'	100	100	100
31	'Slurping'	100	100	100
31	'Sniffing'	100	100	100
31	'Snoring'	100	100	100
31	'Swallowing'	100	100	100
31	'Throat Clearing'	100	100	100
31	'Underwater'	37	33	32
31	'Vomit'	100	100	100
31	'Wheezing'	100	100	100
32	'Birds'	0	0	0
32	'Blowing Nose'	100	100	100
32	'Breath Running'	100	50	50
32	'Chewing 1'	100	100	100
32	'Chewing 2'	100	100	100
32	'Clapping'	50	55	57
32	'Cough'	100	93	100
32	'Distorted Guitar Dissonance'	60	65	66
32	'Fingernails On Chalkboard'	100	100	100
32	'Fork Scratch Plate'	63	54	56
32	'Fountain'	57	15	13
32	'Gargling'	77	88	93
32	'Hard Breathing'	56	50	65
32	'Harp'	0	0	0
32	'Keyboard'	100	100	100
32	'Knife Hit Glass'	40	45	42
32	'Lake'	9	0	0
32	'Laugh'	24	34	33
32	'Pen Click'	62	89	81
32	'Scream'	100	100	100
32	'Slurping'	50	72	80
32	'Sniffing'	90	99	100
32	'Snoring'	100	100	100
32	'Swallowing'	93	100	100
32	'Throat Clearing'	100	100	100
32	'Underwater'	42	45	38
32	'Vomit'	81	66	71
32	'Wheezing'	59	69	73
33	'Birds'	8	36	13
33	'Blowing Nose'	100	100	100
33	'Breath Running'	50	59	59
33	'Chewing 1'	100	100	100
33	'Chewing 2'	100	100	100
33	'Clapping'	31	31	38
33	'Cough'	77	64	59
33	'Distorted Guitar Dissonance'	50	57	65
33	'Fingernails On Chalkboard'	39	50	58
33	'Fork Scratch Plate'	67	56	59
33	'Fountain'	50	37	15
33	'Gargling'	56	62	58
33	'Hard Breathing'	50	77	68
33	'Harp'	50	44	41
33	'Keyboard'	65	85	97
33	'Knife Hit Glass'	50	50	34
33	'Lake'	36	35	15
33	'Laugh'	55	50	64
33	'Pen Click'	100	100	100
33	'Scream'	50	65	61
33	'Slurping'	100	86	92
33	'Sniffing'	94	77	98
33	'Snoring'	94	100	100
33	'Swallowing'	50	50	59
33	'Throat Clearing'	50	63	64
33	'Underwater'	23	23	32
33	'Vomit'	50	60	61
33	'Wheezing'	50	24	32
34	'Birds'	0	0	0
34	'Blowing Nose'	100	79	75
34	'Breath Running'	64	50	66
34	'Chewing 1'	50	100	100
34	'Chewing 2'	100	100	100
34	'Clapping'	50	50	50
34	'Cough'	50	50	50
34	'Distorted Guitar Dissonance'	71	68	72
34	'Fingernails On Chalkboard'	66	70	77
34	'Fork Scratch Plate'	66	71	80
34	'Fountain'	10	21	0
34	'Gargling'	87	86	81
34	'Hard Breathing'	100	92	80
34	'Harp'	23	13	15
34	'Keyboard'	78	75	70
34	'Knife Hit Glass'	61	75	66
34	'Lake'	0	0	0
34	'Laugh'	0	0	0
34	'Pen Click'	50	76	65
34	'Scream'	50	50	50
34	'Slurping'	93	91	92
34	'Sniffing'	83	89	73
34	'Snoring'	100	100	100
34	'Swallowing'	100	100	91
34	'Throat Clearing'	50	50	50
34	'Underwater'	0	20	24
34	'Vomit'	71	70	69
34	'Wheezing'	82	73	66
35	'Birds'	0	0	0
35	'Blowing Nose'	61	61	64
35	'Breath Running'	62	57	66
35	'Chewing 1'	100	100	100
35	'Chewing 2'	100	100	100
35	'Clapping'	59	65	59
35	'Cough'	63	71	61
35	'Distorted Guitar Dissonance'	65	69	68
35	'Fingernails On Chalkboard'	70	67	63
35	'Fork Scratch Plate'	93	80	89
35	'Fountain'	0	21	28
35	'Gargling'	80	76	75
35	'Hard Breathing'	69	70	70
35	'Harp'	50	50	50
35	'Keyboard'	64	72	61
35	'Knife Hit Glass'	50	54	53
35	'Lake'	0	0	0
35	'Laugh'	56	50	55
35	'Pen Click'	71	75	72
35	'Scream'	72	73	63
35	'Slurping'	78	72	80
35	'Sniffing'	78	80	63
35	'Snoring'	72	63	57
35	'Swallowing'	70	84	78
35	'Throat Clearing'	63	55	55
35	'Underwater'	25	0	3
35	'Vomit'	91	80	95
35	'Wheezing'	64	72	68
36	'Birds'	0	0	0
36	'Blowing Nose'	50	50	50
36	'Breath Running'	50	50	50
36	'Chewing 1'	100	100	100
36	'Chewing 2'	100	100	100
36	'Clapping'	50	50	0
36	'Cough'	50	50	50
36	'Distorted Guitar Dissonance'	100	99	100
36	'Fingernails On Chalkboard'	100	100	100
36	'Fork Scratch Plate'	100	100	100
36	'Fountain'	50	50	50
36	'Gargling'	100	100	100
36	'Hard Breathing'	50	50	50
36	'Harp'	0	0	0
36	'Keyboard'	100	100	50
36	'Knife Hit Glass'	100	100	100
36	'Lake'	0	0	0
36	'Laugh'	0	0	0
36	'Pen Click'	100	100	100
36	'Scream'	50	50	50
36	'Slurping'	100	100	100
36	'Sniffing'	100	100	100
36	'Snoring'	50	50	50
36	'Swallowing'	100	100	100
36	'Throat Clearing'	100	100	100
36	'Underwater'	50	50	50
36	'Vomit'	50	50	50
36	'Wheezing'	50	50	50
37	'Birds'	32	10	20
37	'Blowing Nose'	100	100	100
37	'Breath Running'	100	100	95
37	'Chewing 1'	64	69	79
37	'Chewing 2'	76	76	76
37	'Clapping'	50	50	50
37	'Cough'	50	54	50
37	'Distorted Guitar Dissonance'	77	82	82
37	'Fingernails On Chalkboard'	74	72	80
37	'Fork Scratch Plate'	85	88	89
37	'Fountain'	31	24	18
37	'Gargling'	71	75	70
37	'Hard Breathing'	100	97	92
37	'Harp'	29	25	50
37	'Keyboard'	70	82	75
37	'Knife Hit Glass'	79	66	64
37	'Lake'	22	30	25
37	'Laugh'	5	20	12
37	'Pen Click'	78	67	71
37	'Scream'	50	50	50
37	'Slurping'	71	69	74
37	'Sniffing'	100	100	100
37	'Snoring'	100	100	100
37	'Swallowing'	66	70	82
37	'Throat Clearing'	50	51	64
37	'Underwater'	50	30	31
37	'Vomit'	100	87	93
37	'Wheezing'	100	100	100
38	'Birds'	0	0	0
38	'Blowing Nose'	100	100	100
38	'Breath Running'	50	50	50
38	'Chewing 1'	100	100	100
38	'Chewing 2'	100	100	100
38	'Clapping'	50	50	50
38	'Cough'	100	100	100
38	'Distorted Guitar Dissonance'	100	100	100
38	'Fingernails On Chalkboard'	100	100	100
38	'Fork Scratch Plate'	100	100	100
38	'Fountain'	21	0	0
38	'Gargling'	79	85	100
38	'Hard Breathing'	51	50	50
38	'Harp'	0	0	0
38	'Keyboard'	50	50	50
38	'Knife Hit Glass'	50	50	50
38	'Lake'	0	0	0
38	'Laugh'	0	0	0
38	'Pen Click'	50	50	50
38	'Scream'	100	100	100
38	'Slurping'	100	100	100
38	'Sniffing'	100	100	100
38	'Snoring'	100	100	100
38	'Swallowing'	100	100	100
38	'Throat Clearing'	50	50	53
38	'Underwater'	25	0	0
38	'Vomit'	100	100	100
38	'Wheezing'	70	100	100
39	'Birds'	13	0	0
39	'Blowing Nose'	62	57	54
39	'Breath Running'	50	59	61
39	'Chewing 1'	73	70	69
39	'Chewing 2'	78	76	65
39	'Clapping'	23	17	15
39	'Cough'	58	58	56
39	'Distorted Guitar Dissonance'	63	75	82
39	'Fingernails On Chalkboard'	50	72	67
39	'Fork Scratch Plate'	69	100	100
39	'Fountain'	11	2	0
39	'Gargling'	54	58	58
39	'Hard Breathing'	51	59	62
39	'Harp'	0	0	0
39	'Keyboard'	23	38	24
39	'Knife Hit Glass'	28	34	29
39	'Lake'	0	11	0
39	'Laugh'	31	30	36
39	'Pen Click'	40	35	34
39	'Scream'	70	100	100
39	'Slurping'	58	57	61
39	'Sniffing'	58	60	58
39	'Snoring'	55	57	61
39	'Swallowing'	58	69	68
39	'Throat Clearing'	57	59	62
39	'Underwater'	0	10	0
39	'Vomit'	79	84	100
39	'Wheezing'	61	62	66
40	'Birds'	1	31	5
40	'Blowing Nose'	66	71	73
40	'Breath Running'	50	50	50
40	'Chewing 1'	85	85	96
40	'Chewing 2'	77	100	75
40	'Clapping'	50	41	50
40	'Cough'	50	58	57
40	'Distorted Guitar Dissonance'	50	50	83
40	'Fingernails On Chalkboard'	67	68	66
40	'Fork Scratch Plate'	91	70	91
40	'Fountain'	28	24	50
40	'Gargling'	66	69	72
40	'Hard Breathing'	71	73	86
40	'Harp'	2	16	17
40	'Keyboard'	50	50	69
40	'Knife Hit Glass'	7	30	50
40	'Lake'	27	13	33
40	'Laugh'	5	32	18
40	'Pen Click'	50	69	71
40	'Scream'	75	85	69
40	'Slurping'	50	92	86
40	'Sniffing'	50	88	81
40	'Snoring'	93	94	90
40	'Swallowing'	73	78	80
40	'Throat Clearing'	57	60	50
40	'Underwater'	50	57	44
40	'Vomit'	100	77	99
40	'Wheezing'	50	50	50
41	'Birds'	0	0	0
41	'Blowing Nose'	65	66	74
41	'Breath Running'	53	63	60
41	'Chewing 1'	100	100	65
41	'Chewing 2'	100	100	100
41	'Clapping'	1	31	36
41	'Cough'	61	66	69
41	'Distorted Guitar Dissonance'	44	50	50
41	'Fingernails On Chalkboard'	100	89	90
41	'Fork Scratch Plate'	100	89	98
41	'Fountain'	5	50	28
41	'Gargling'	79	84	82
41	'Hard Breathing'	88	75	71
41	'Harp'	0	0	0
41	'Keyboard'	71	68	79
41	'Knife Hit Glass'	73	73	71
41	'Lake'	0	0	1
41	'Laugh'	0	0	0
41	'Pen Click'	51	71	78
41	'Scream'	69	79	82
41	'Slurping'	84	93	100
41	'Sniffing'	96	74	65
41	'Snoring'	76	78	72
41	'Swallowing'	100	86	84
41	'Throat Clearing'	50	74	67
41	'Underwater'	50	52	40
41	'Vomit'	100	86	87
41	'Wheezing'	77	79	74
42	'Birds'	0	0	0
42	'Blowing Nose'	50	50	50
42	'Breath Running'	50	50	60
42	'Chewing 1'	87	89	100
42	'Chewing 2'	80	87	98
42	'Clapping'	50	50	50
42	'Cough'	80	90	92
42	'Distorted Guitar Dissonance'	70	87	90
42	'Fingernails On Chalkboard'	50	50	96
42	'Fork Scratch Plate'	71	84	86
42	'Fountain'	5	5	2
42	'Gargling'	63	76	88
42	'Hard Breathing'	62	71	76
42	'Harp'	18	10	4
42	'Keyboard'	50	50	66
42	'Knife Hit Glass'	50	50	50
42	'Lake'	0	4	3
42	'Laugh'	8	6	8
42	'Pen Click'	50	50	50
42	'Scream'	50	50	68
42	'Slurping'	50	71	86
42	'Sniffing'	58	50	50
42	'Snoring'	50	50	87
42	'Swallowing'	50	84	78
42	'Throat Clearing'	67	72	80
42	'Underwater'	73	74	73
42	'Vomit'	100	100	100
42	'Wheezing'	50	75	85
43	'Birds'	31	30	34
43	'Blowing Nose'	71	83	99
43	'Breath Running'	76	65	79
43	'Chewing 1'	100	100	100
43	'Chewing 2'	100	100	100
43	'Clapping'	50	50	50
43	'Cough'	72	75	82
43	'Distorted Guitar Dissonance'	73	68	68
43	'Fingernails On Chalkboard'	50	60	83
43	'Fork Scratch Plate'	100	93	94
43	'Fountain'	50	50	50
43	'Gargling'	100	100	100
43	'Hard Breathing'	64	73	75
43	'Harp'	48	50	50
43	'Keyboard'	50	50	50
43	'Knife Hit Glass'	50	50	50
43	'Lake'	37	50	50
43	'Laugh'	60	63	73
43	'Pen Click'	80	99	100
43	'Scream'	57	60	72
43	'Slurping'	100	100	100
43	'Sniffing'	66	86	98
43	'Snoring'	100	100	100
43	'Swallowing'	100	100	100
43	'Throat Clearing'	64	67	78
43	'Underwater'	50	50	50
43	'Vomit'	100	100	100
43	'Wheezing'	74	75	83
44	'Birds'	35	29	23
44	'Blowing Nose'	73	74	72
44	'Breath Running'	50	50	50
44	'Chewing 1'	78	87	70
44	'Chewing 2'	71	74	82
44	'Clapping'	50	50	44
44	'Cough'	64	59	65
44	'Distorted Guitar Dissonance'	50	49	50
44	'Fingernails On Chalkboard'	74	92	92
44	'Fork Scratch Plate'	73	74	76
44	'Fountain'	35	21	31
44	'Gargling'	65	72	80
44	'Hard Breathing'	50	50	50
44	'Harp'	34	37	40
44	'Keyboard'	61	62	67
44	'Knife Hit Glass'	59	39	41
44	'Lake'	12	13	11
44	'Laugh'	38	50	71
44	'Pen Click'	70	65	70
44	'Scream'	66	65	62
44	'Slurping'	72	84	76
44	'Sniffing'	69	60	68
44	'Snoring'	79	71	77
44	'Swallowing'	59	67	71
44	'Throat Clearing'	62	61	58
44	'Underwater'	41	38	32
44	'Vomit'	71	73	86
44	'Wheezing'	64	65	59
45	'Birds'	49	35	50
45	'Blowing Nose'	100	79	100
45	'Breath Running'	50	77	92
45	'Chewing 1'	100	97	100
45	'Chewing 2'	100	91	98
45	'Clapping'	50	50	50
45	'Cough'	50	50	50
45	'Distorted Guitar Dissonance'	99	100	99
45	'Fingernails On Chalkboard'	50	99	99
45	'Fork Scratch Plate'	96	92	100
45	'Fountain'	50	50	37
45	'Gargling'	50	50	61
45	'Hard Breathing'	75	82	82
45	'Harp'	50	50	50
45	'Keyboard'	71	82	89
45	'Knife Hit Glass'	95	50	50
45	'Lake'	40	35	39
45	'Laugh'	50	50	50
45	'Pen Click'	63	80	70
45	'Scream'	50	50	50
45	'Slurping'	50	77	69
45	'Sniffing'	96	100	100
45	'Snoring'	100	100	100
45	'Swallowing'	74	78	81
45	'Throat Clearing'	99	90	100
45	'Underwater'	50	50	50
45	'Vomit'	99	78	78
45	'Wheezing'	50	50	56
46	'Birds'	0	0	0
46	'Blowing Nose'	88	83	79
46	'Breath Running'	62	100	79
46	'Chewing 1'	100	100	100
46	'Chewing 2'	100	100	100
46	'Clapping'	50	71	73
46	'Cough'	88	94	92
46	'Distorted Guitar Dissonance'	50	50	50
46	'Fingernails On Chalkboard'	61	50	50
46	'Fork Scratch Plate'	70	65	50
46	'Fountain'	50	0	0
46	'Gargling'	81	100	85
46	'Hard Breathing'	88	85	88
46	'Harp'	0	0	6
46	'Keyboard'	72	87	82
46	'Knife Hit Glass'	35	35	31
46	'Lake'	0	0	0
46	'Laugh'	84	86	94
46	'Pen Click'	76	79	77
46	'Scream'	100	76	80
46	'Slurping'	100	100	100
46	'Sniffing'	68	50	50
46	'Snoring'	100	100	88
46	'Swallowing'	50	50	50
46	'Throat Clearing'	100	100	100
46	'Underwater'	0	0	0
46	'Vomit'	100	100	100
46	'Wheezing'	73	88	91
47	'Birds'	1	6	8
47	'Blowing Nose'	69	53	54
47	'Breath Running'	70	70	64
47	'Chewing 1'	50	50	45
47	'Chewing 2'	50	50	50
47	'Clapping'	14	32	50
47	'Cough'	52	60	54
47	'Distorted Guitar Dissonance'	53	50	55
47	'Fingernails On Chalkboard'	55	58	55
47	'Fork Scratch Plate'	64	54	60
47	'Fountain'	31	44	44
47	'Gargling'	34	50	53
47	'Hard Breathing'	54	54	53
47	'Harp'	6	4	4
47	'Keyboard'	53	57	60
47	'Knife Hit Glass'	41	50	50
47	'Lake'	36	26	33
47	'Laugh'	50	50	50
47	'Pen Click'	77	78	86
47	'Scream'	59	60	54
47	'Slurping'	50	50	52
47	'Sniffing'	100	83	85
47	'Snoring'	54	53	54
47	'Swallowing'	53	50	50
47	'Throat Clearing'	74	70	71
47	'Underwater'	45	43	28
47	'Vomit'	59	58	56
47	'Wheezing'	53	55	57
48	'Birds'	6	6	6
48	'Blowing Nose'	90	97	96
48	'Breath Running'	48	44	39
48	'Chewing 1'	100	100	100
48	'Chewing 2'	100	100	100
48	'Clapping'	25	33	30
48	'Cough'	68	58	57
48	'Distorted Guitar Dissonance'	48	50	50
48	'Fingernails On Chalkboard'	51	39	54
48	'Fork Scratch Plate'	49	53	59
48	'Fountain'	0	0	0
48	'Gargling'	85	73	79
48	'Hard Breathing'	58	81	51
48	'Harp'	45	49	49
48	'Keyboard'	48	33	30
48	'Knife Hit Glass'	57	38	44
48	'Lake'	2	4	0
48	'Laugh'	14	20	32
48	'Pen Click'	84	85	66
48	'Scream'	56	52	51
48	'Slurping'	100	100	100
48	'Sniffing'	89	85	94
48	'Snoring'	95	100	100
48	'Swallowing'	55	65	55
48	'Throat Clearing'	52	50	52
48	'Underwater'	29	35	6
48	'Vomit'	58	77	78
48	'Wheezing'	96	96	98
49	'Birds'	50	50	50
49	'Blowing Nose'	50	100	100
49	'Breath Running'	100	100	100
49	'Chewing 1'	100	100	100
49	'Chewing 2'	100	100	100
49	'Clapping'	100	100	100
49	'Cough'	50	100	100
49	'Distorted Guitar Dissonance'	100	100	100
49	'Fingernails On Chalkboard'	100	100	100
49	'Fork Scratch Plate'	100	100	100
49	'Fountain'	0	0	50
49	'Gargling'	100	100	100
49	'Hard Breathing'	100	100	100
49	'Harp'	0	0	0
49	'Keyboard'	100	100	100
49	'Knife Hit Glass'	100	100	100
49	'Lake'	0	50	50
49	'Laugh'	0	0	0
49	'Pen Click'	98	100	100
49	'Scream'	100	100	100
49	'Slurping'	100	100	100
49	'Sniffing'	100	100	100
49	'Snoring'	100	100	100
49	'Swallowing'	100	100	100
49	'Throat Clearing'	100	100	100
49	'Underwater'	100	50	50
49	'Vomit'	50	50	50
49	'Wheezing'	100	100	100
50	'Birds'	0	0	0
50	'Blowing Nose'	100	100	100
50	'Breath Running'	35	66	69
50	'Chewing 1'	100	100	100
50	'Chewing 2'	100	100	100
50	'Clapping'	0	33	0
50	'Cough'	76	100	26
50	'Distorted Guitar Dissonance'	0	12	0
50	'Fingernails On Chalkboard'	50	64	100
50	'Fork Scratch Plate'	88	89	100
50	'Fountain'	0	0	0
50	'Gargling'	70	100	100
50	'Hard Breathing'	100	100	100
50	'Harp'	0	0	0
50	'Keyboard'	50	34	18
50	'Knife Hit Glass'	50	0	22
50	'Lake'	0	0	0
50	'Laugh'	21	19	12
50	'Pen Click'	51	50	30
50	'Scream'	100	100	100
50	'Slurping'	100	100	100
50	'Sniffing'	100	100	100
50	'Snoring'	100	100	100
50	'Swallowing'	100	100	100
50	'Throat Clearing'	64	79	74
50	'Underwater'	0	14	19
50	'Vomit'	100	100	100
50	'Wheezing'	100	100	100
51	'Birds'	0	0	0
51	'Blowing Nose'	100	100	100
51	'Breath Running'	50	50	50
51	'Chewing 1'	100	100	100
51	'Chewing 2'	100	100	100
51	'Clapping'	50	0	0
51	'Cough'	50	50	50
51	'Distorted Guitar Dissonance'	0	0	0
51	'Fingernails On Chalkboard'	50	50	50
51	'Fork Scratch Plate'	50	50	50
51	'Fountain'	50	50	50
51	'Gargling'	50	50	50
51	'Hard Breathing'	50	50	50
51	'Harp'	0	0	0
51	'Keyboard'	0	0	0
51	'Knife Hit Glass'	0	0	0
51	'Lake'	0	0	0
51	'Laugh'	50	50	50
51	'Pen Click'	50	50	50
51	'Scream'	50	50	50
51	'Slurping'	50	50	50
51	'Sniffing'	100	100	100
51	'Snoring'	50	50	50
51	'Swallowing'	50	50	50
51	'Throat Clearing'	50	50	50
51	'Underwater'	0	0	0
51	'Vomit'	50	50	50
51	'Wheezing'	100	50	50
52	'Birds'	0	0	0
52	'Blowing Nose'	69	62	90
52	'Breath Running'	50	50	50
52	'Chewing 1'	100	100	100
52	'Chewing 2'	100	100	100
52	'Clapping'	40	50	33
52	'Cough'	89	90	89
52	'Distorted Guitar Dissonance'	22	24	33
52	'Fingernails On Chalkboard'	100	100	100
52	'Fork Scratch Plate'	100	100	100
52	'Fountain'	0	0	0
52	'Gargling'	50	50	50
52	'Hard Breathing'	50	50	50
52	'Harp'	0	0	0
52	'Keyboard'	50	50	50
52	'Knife Hit Glass'	28	28	28
52	'Lake'	0	0	0
52	'Laugh'	50	50	50
52	'Pen Click'	77	68	74
52	'Scream'	74	80	100
52	'Slurping'	68	58	80
52	'Sniffing'	100	92	97
52	'Snoring'	59	62	66
52	'Swallowing'	100	100	84
52	'Throat Clearing'	93	79	91
52	'Underwater'	50	0	0
52	'Vomit'	100	100	100
52	'Wheezing'	90	78	92
53	'Birds'	50	50	52
53	'Blowing Nose'	100	100	100
53	'Breath Running'	91	100	100
53	'Chewing 1'	100	100	100
53	'Chewing 2'	100	100	100
53	'Clapping'	65	64	73
53	'Cough'	69	100	94
53	'Distorted Guitar Dissonance'	70	82	100
53	'Fingernails On Chalkboard'	92	100	100
53	'Fork Scratch Plate'	85	100	100
53	'Fountain'	63	79	74
53	'Gargling'	100	100	100
53	'Hard Breathing'	50	100	100
53	'Harp'	50	50	50
53	'Keyboard'	83	100	100
53	'Knife Hit Glass'	63	88	100
53	'Lake'	50	71	100
53	'Laugh'	81	79	95
53	'Pen Click'	100	100	100
53	'Scream'	100	100	100
53	'Slurping'	100	100	100
53	'Sniffing'	100	100	100
53	'Snoring'	100	100	100
53	'Swallowing'	50	50	50
53	'Throat Clearing'	74	65	71
53	'Underwater'	50	50	57
53	'Vomit'	100	100	100
53	'Wheezing'	72	82	86
54	'Birds'	0	0	0
54	'Blowing Nose'	69	90	83
54	'Breath Running'	81	86	80
54	'Chewing 1'	100	100	100
54	'Chewing 2'	100	100	100
54	'Clapping'	50	50	50
54	'Cough'	70	100	84
54	'Distorted Guitar Dissonance'	50	50	50
54	'Fingernails On Chalkboard'	50	88	83
54	'Fork Scratch Plate'	89	94	91
54	'Fountain'	0	0	0
54	'Gargling'	75	90	87
54	'Hard Breathing'	88	98	87
54	'Harp'	0	0	0
54	'Keyboard'	82	100	92
54	'Knife Hit Glass'	50	8	7
54	'Lake'	21	0	0
54	'Laugh'	66	88	88
54	'Pen Click'	50	89	100
54	'Scream'	84	88	86
54	'Slurping'	67	90	87
54	'Sniffing'	50	82	50
54	'Snoring'	80	89	87
54	'Swallowing'	50	50	16
54	'Throat Clearing'	73	91	88
54	'Underwater'	0	0	0
54	'Vomit'	84	89	91
54	'Wheezing'	80	81	91
55	'Birds'	12	3	5
55	'Blowing Nose'	99	90	99
55	'Breath Running'	54	60	61
55	'Chewing 1'	94	69	72
55	'Chewing 2'	97	70	74
55	'Clapping'	36	32	28
55	'Cough'	23	3	90
55	'Distorted Guitar Dissonance'	80	65	61
55	'Fingernails On Chalkboard'	62	59	62
55	'Fork Scratch Plate'	86	63	61
55	'Fountain'	1	1	1
55	'Gargling'	64	69	60
55	'Hard Breathing'	63	62	62
55	'Harp'	9	3	1
55	'Keyboard'	68	53	58
55	'Knife Hit Glass'	37	33	38
55	'Lake'	0	0	2
55	'Laugh'	14	3	1
55	'Pen Click'	54	57	61
55	'Scream'	85	94	95
55	'Slurping'	100	92	92
55	'Sniffing'	58	55	60
55	'Snoring'	100	100	99
55	'Swallowing'	54	67	50
55	'Throat Clearing'	71	60	62
55	'Underwater'	3	0	0
55	'Vomit'	75	69	73
55	'Wheezing'	87	96	94
56	'Birds'	3	5	1
56	'Blowing Nose'	82	83	85
56	'Breath Running'	70	70	65
56	'Chewing 1'	100	100	100
56	'Chewing 2'	100	100	100
56	'Clapping'	38	39	40
56	'Cough'	72	69	69
56	'Distorted Guitar Dissonance'	67	68	71
56	'Fingernails On Chalkboard'	98	79	73
56	'Fork Scratch Plate'	79	74	71
56	'Fountain'	64	42	39
56	'Gargling'	92	79	80
56	'Hard Breathing'	99	64	71
56	'Harp'	9	16	18
56	'Keyboard'	80	65	80
56	'Knife Hit Glass'	50	37	43
56	'Lake'	34	35	43
56	'Laugh'	39	36	37
56	'Pen Click'	76	68	63
56	'Scream'	70	69	70
56	'Slurping'	100	100	100
56	'Sniffing'	72	71	74
56	'Snoring'	88	89	78
56	'Swallowing'	50	50	64
56	'Throat Clearing'	86	66	67
56	'Underwater'	26	41	50
56	'Vomit'	50	65	64
56	'Wheezing'	81	69	65
57	'Birds'	0	0	0
57	'Blowing Nose'	100	100	100
57	'Breath Running'	50	53	51
57	'Chewing 1'	100	100	100
57	'Chewing 2'	100	100	100
57	'Clapping'	50	50	50
57	'Cough'	100	100	100
57	'Distorted Guitar Dissonance'	50	50	50
57	'Fingernails On Chalkboard'	88	100	99
57	'Fork Scratch Plate'	84	100	85
57	'Fountain'	50	2	0
57	'Gargling'	63	65	60
57	'Hard Breathing'	50	82	62
57	'Harp'	7	9	0
57	'Keyboard'	79	66	64
57	'Knife Hit Glass'	50	50	50
57	'Lake'	0	0	0
57	'Laugh'	13	4	0
57	'Pen Click'	68	63	60
57	'Scream'	75	71	65
57	'Slurping'	50	95	82
57	'Sniffing'	100	100	100
57	'Snoring'	100	100	100
57	'Swallowing'	61	63	65
57	'Throat Clearing'	100	100	100
57	'Underwater'	0	0	0
57	'Vomit'	100	100	100
57	'Wheezing'	70	100	100
58	'Birds'	0	0	0
58	'Blowing Nose'	100	100	100
58	'Breath Running'	69	100	100
58	'Chewing 1'	100	100	100
58	'Chewing 2'	100	100	100
58	'Clapping'	50	50	50
58	'Cough'	100	59	87
58	'Distorted Guitar Dissonance'	74	58	57
58	'Fingernails On Chalkboard'	100	90	75
58	'Fork Scratch Plate'	86	79	65
58	'Fountain'	15	0	0
58	'Gargling'	80	100	100
58	'Hard Breathing'	100	100	100
58	'Harp'	0	10	15
58	'Keyboard'	71	82	85
58	'Knife Hit Glass'	87	85	76
58	'Lake'	0	0	50
58	'Laugh'	19	38	45
58	'Pen Click'	83	70	78
58	'Scream'	73	65	57
58	'Slurping'	100	100	100
58	'Sniffing'	100	100	100
58	'Snoring'	100	100	100
58	'Swallowing'	100	100	100
58	'Throat Clearing'	77	92	100
58	'Underwater'	50	50	35
58	'Vomit'	63	54	50
58	'Wheezing'	100	100	100
59	'Birds'	12	1	0
59	'Blowing Nose'	77	85	75
59	'Breath Running'	50	50	68
59	'Chewing 1'	100	95	67
59	'Chewing 2'	100	82	85
59	'Clapping'	31	30	24
59	'Cough'	98	87	92
59	'Distorted Guitar Dissonance'	86	78	58
59	'Fingernails On Chalkboard'	95	77	94
59	'Fork Scratch Plate'	93	81	65
59	'Fountain'	50	50	50
59	'Gargling'	60	59	69
59	'Hard Breathing'	73	68	83
59	'Harp'	15	35	20
59	'Keyboard'	50	50	50
59	'Knife Hit Glass'	50	50	50
59	'Lake'	27	50	50
59	'Laugh'	31	22	24
59	'Pen Click'	99	50	83
59	'Scream'	74	65	62
59	'Slurping'	77	71	72
59	'Sniffing'	84	81	85
59	'Snoring'	100	100	100
59	'Swallowing'	50	78	74
59	'Throat Clearing'	71	70	70
59	'Underwater'	50	50	50
59	'Vomit'	100	84	88
59	'Wheezing'	63	72	73
60	'Birds'	77	83	85
60	'Blowing Nose'	69	71	60
60	'Breath Running'	42	42	40
60	'Chewing 1'	84	79	78
60	'Chewing 2'	78	71	78
60	'Clapping'	58	58	65
60	'Cough'	60	66	67
60	'Distorted Guitar Dissonance'	68	89	93
60	'Fingernails On Chalkboard'	100	100	100
60	'Fork Scratch Plate'	100	100	100
60	'Fountain'	63	78	31
60	'Gargling'	83	75	74
60	'Hard Breathing'	33	31	32
60	'Harp'	2	0	0
60	'Keyboard'	13	12	6
60	'Knife Hit Glass'	76	89	89
60	'Lake'	12	75	67
60	'Laugh'	29	54	45
60	'Pen Click'	82	82	91
60	'Scream'	88	84	92
60	'Slurping'	61	79	70
60	'Sniffing'	68	74	71
60	'Snoring'	63	79	73
60	'Swallowing'	63	71	59
60	'Throat Clearing'	54	59	55
60	'Underwater'	32	22	20
60	'Vomit'	93	95	84
60	'Wheezing'	68	69	82
61	'Birds'	0	0	9
61	'Blowing Nose'	100	98	97
61	'Breath Running'	50	50	50
61	'Chewing 1'	97	100	100
61	'Chewing 2'	97	100	97
61	'Clapping'	50	50	50
61	'Cough'	50	50	50
61	'Distorted Guitar Dissonance'	90	98	97
61	'Fingernails On Chalkboard'	93	93	97
61	'Fork Scratch Plate'	100	99	96
61	'Fountain'	50	50	50
61	'Gargling'	50	50	50
61	'Hard Breathing'	93	100	98
61	'Harp'	50	50	50
61	'Keyboard'	97	97	95
61	'Knife Hit Glass'	50	50	50
61	'Lake'	50	50	50
61	'Laugh'	50	50	50
61	'Pen Click'	93	97	100
61	'Scream'	100	97	100
61	'Slurping'	97	94	97
61	'Sniffing'	100	97	95
61	'Snoring'	94	97	98
61	'Swallowing'	96	95	98
61	'Throat Clearing'	97	100	94
61	'Underwater'	50	50	50
61	'Vomit'	50	50	50
61	'Wheezing'	91	96	100
62	'Birds'	100	100	100
62	'Blowing Nose'	100	100	100
62	'Breath Running'	100	100	100
62	'Chewing 1'	100	100	100
62	'Chewing 2'	100	100	100
62	'Clapping'	50	50	50
62	'Cough'	100	100	100
62	'Distorted Guitar Dissonance'	100	100	100
62	'Fingernails On Chalkboard'	100	100	100
62	'Fork Scratch Plate'	100	100	100
62	'Fountain'	50	50	50
62	'Gargling'	100	100	100
62	'Hard Breathing'	100	100	100
62	'Harp'	50	50	50
62	'Keyboard'	100	100	100
62	'Knife Hit Glass'	100	100	100
62	'Lake'	0	0	50
62	'Laugh'	50	50	100
62	'Pen Click'	100	100	100
62	'Scream'	100	100	100
62	'Slurping'	100	100	100
62	'Sniffing'	100	100	100
62	'Snoring'	100	100	100
62	'Swallowing'	100	100	100
62	'Throat Clearing'	100	100	100
62	'Underwater'	100	50	50
62	'Vomit'	100	100	100
62	'Wheezing'	100	100	100
63	'Birds'	29	18	14
63	'Blowing Nose'	19	75	61
63	'Breath Running'	49	50	50
63	'Chewing 1'	58	66	53
63	'Chewing 2'	65	54	53
63	'Clapping'	37	44	37
63	'Cough'	52	62	63
63	'Distorted Guitar Dissonance'	27	23	20
63	'Fingernails On Chalkboard'	75	78	81
63	'Fork Scratch Plate'	87	94	92
63	'Fountain'	50	44	30
63	'Gargling'	50	50	50
63	'Hard Breathing'	50	50	50
63	'Harp'	19	25	14
63	'Keyboard'	43	43	45
63	'Knife Hit Glass'	50	53	50
63	'Lake'	13	24	26
63	'Laugh'	45	43	32
63	'Pen Click'	43	45	45
63	'Scream'	64	74	71
63	'Slurping'	69	56	66
63	'Sniffing'	54	50	54
63	'Snoring'	56	50	54
63	'Swallowing'	29	59	60
63	'Throat Clearing'	50	58	53
63	'Underwater'	41	38	39
63	'Vomit'	86	67	65
63	'Wheezing'	75	75	78
64	'Birds'	0	0	0
64	'Blowing Nose'	61	63	65
64	'Breath Running'	64	58	60
64	'Chewing 1'	100	100	100
64	'Chewing 2'	100	100	100
64	'Clapping'	50	50	50
64	'Cough'	88	66	88
64	'Distorted Guitar Dissonance'	62	57	62
64	'Fingernails On Chalkboard'	58	62	65
64	'Fork Scratch Plate'	73	71	58
64	'Fountain'	10	19	0
64	'Gargling'	67	54	54
64	'Hard Breathing'	58	58	57
64	'Harp'	45	50	50
64	'Keyboard'	56	52	62
64	'Knife Hit Glass'	36	50	56
64	'Lake'	8	0	0
64	'Laugh'	50	50	50
64	'Pen Click'	97	62	56
64	'Scream'	78	58	65
64	'Slurping'	100	100	100
64	'Sniffing'	77	87	69
64	'Snoring'	62	57	56
64	'Swallowing'	94	73	73
64	'Throat Clearing'	61	55	56
64	'Underwater'	29	30	0
64	'Vomit'	65	52	55
64	'Wheezing'	86	73	73
65	'Birds'	3	0	0
65	'Blowing Nose'	66	71	69
65	'Breath Running'	50	50	50
65	'Chewing 1'	80	81	80
65	'Chewing 2'	77	85	75
65	'Clapping'	50	41	23
65	'Cough'	65	61	56
65	'Distorted Guitar Dissonance'	63	68	58
65	'Fingernails On Chalkboard'	85	90	94
65	'Fork Scratch Plate'	88	100	100
65	'Fountain'	23	23	11
65	'Gargling'	66	70	57
65	'Hard Breathing'	55	50	55
65	'Harp'	0	0	0
65	'Keyboard'	34	50	43
65	'Knife Hit Glass'	58	43	41
65	'Lake'	0	0	0
65	'Laugh'	22	13	7
65	'Pen Click'	59	54	51
65	'Scream'	93	97	100
65	'Slurping'	65	64	57
65	'Sniffing'	77	64	60
65	'Snoring'	77	72	67
65	'Swallowing'	60	55	63
65	'Throat Clearing'	57	59	55
65	'Underwater'	43	30	23
65	'Vomit'	76	82	85
65	'Wheezing'	55	56	56
66	'Birds'	3	8	3
66	'Blowing Nose'	100	100	98
66	'Breath Running'	50	50	50
66	'Chewing 1'	100	100	100
66	'Chewing 2'	100	100	100
66	'Clapping'	27	50	40
66	'Cough'	87	85	77
66	'Distorted Guitar Dissonance'	79	82	85
66	'Fingernails On Chalkboard'	57	56	63
66	'Fork Scratch Plate'	50	50	63
66	'Fountain'	37	37	13
66	'Gargling'	76	85	77
66	'Hard Breathing'	81	87	87
66	'Harp'	50	38	50
66	'Keyboard'	27	39	50
66	'Knife Hit Glass'	80	68	65
66	'Lake'	17	29	15
66	'Laugh'	48	50	40
66	'Pen Click'	69	64	50
66	'Scream'	65	71	80
66	'Slurping'	86	81	81
66	'Sniffing'	50	96	100
66	'Snoring'	100	87	100
66	'Swallowing'	50	63	62
66	'Throat Clearing'	81	65	68
66	'Underwater'	35	29	36
66	'Vomit'	57	87	73
66	'Wheezing'	50	58	83
67	'Birds'	2	3	0
67	'Blowing Nose'	56	62	61
67	'Breath Running'	50	77	75
67	'Chewing 1'	96	94	98
67	'Chewing 2'	98	92	93
67	'Clapping'	50	50	50
67	'Cough'	50	56	56
67	'Distorted Guitar Dissonance'	73	70	59
67	'Fingernails On Chalkboard'	61	59	56
67	'Fork Scratch Plate'	50	53	50
67	'Fountain'	22	19	11
67	'Gargling'	74	62	54
67	'Hard Breathing'	82	75	76
67	'Harp'	9	50	50
67	'Keyboard'	50	50	50
67	'Knife Hit Glass'	50	50	50
67	'Lake'	10	18	12
67	'Laugh'	50	50	50
67	'Pen Click'	50	50	50
67	'Scream'	56	59	58
67	'Slurping'	69	66	59
67	'Sniffing'	57	58	59
67	'Snoring'	68	76	76
67	'Swallowing'	58	58	62
67	'Throat Clearing'	56	61	54
67	'Underwater'	50	50	50
67	'Vomit'	77	65	65
67	'Wheezing'	57	32	25
68	'Birds'	43	37	36
68	'Blowing Nose'	54	59	57
68	'Breath Running'	50	53	58
68	'Chewing 1'	99	97	98
68	'Chewing 2'	99	98	98
68	'Clapping'	52	54	55
68	'Cough'	50	54	55
68	'Distorted Guitar Dissonance'	54	69	85
68	'Fingernails On Chalkboard'	65	97	97
68	'Fork Scratch Plate'	97	90	92
68	'Fountain'	50	50	37
68	'Gargling'	55	60	55
68	'Hard Breathing'	55	58	58
68	'Harp'	38	41	35
68	'Keyboard'	52	55	55
68	'Knife Hit Glass'	55	56	54
68	'Lake'	0	2	5
68	'Laugh'	50	50	50
68	'Pen Click'	53	53	56
68	'Scream'	70	80	83
68	'Slurping'	55	60	60
68	'Sniffing'	57	57	58
68	'Snoring'	62	62	67
68	'Swallowing'	50	64	54
68	'Throat Clearing'	50	53	57
68	'Underwater'	50	50	50
68	'Vomit'	95	98	98
68	'Wheezing'	57	54	61
69	'Birds'	3	0	1
69	'Blowing Nose'	82	86	66
69	'Breath Running'	50	50	50
69	'Chewing 1'	90	100	100
69	'Chewing 2'	100	100	100
69	'Clapping'	3	11	5
69	'Cough'	60	50	58
69	'Distorted Guitar Dissonance'	82	93	93
69	'Fingernails On Chalkboard'	87	98	99
69	'Fork Scratch Plate'	88	93	94
69	'Fountain'	12	2	0
69	'Gargling'	59	70	79
69	'Hard Breathing'	50	50	50
69	'Harp'	22	14	14
69	'Keyboard'	28	30	16
69	'Knife Hit Glass'	50	61	63
69	'Lake'	0	6	0
69	'Laugh'	3	9	21
69	'Pen Click'	76	81	71
69	'Scream'	95	90	95
69	'Slurping'	83	74	64
69	'Sniffing'	59	67	63
69	'Snoring'	61	76	80
69	'Swallowing'	95	95	86
69	'Throat Clearing'	50	50	65
69	'Underwater'	2	0	0
69	'Vomit'	100	100	100
69	'Wheezing'	57	95	73
70	'Birds'	25	32	33
70	'Blowing Nose'	83	80	71
70	'Breath Running'	50	50	50
70	'Chewing 1'	74	64	51
70	'Chewing 2'	61	78	82
70	'Clapping'	39	44	44
70	'Cough'	54	58	66
70	'Distorted Guitar Dissonance'	66	61	64
70	'Fingernails On Chalkboard'	64	71	58
70	'Fork Scratch Plate'	79	58	68
70	'Fountain'	10	27	28
70	'Gargling'	50	50	58
70	'Hard Breathing'	54	74	56
70	'Harp'	20	23	33
70	'Keyboard'	50	50	50
70	'Knife Hit Glass'	50	27	36
70	'Lake'	17	56	19
70	'Laugh'	40	46	50
70	'Pen Click'	43	50	50
70	'Scream'	58	61	66
70	'Slurping'	70	57	70
70	'Sniffing'	68	64	64
70	'Snoring'	79	79	78
70	'Swallowing'	77	54	66
70	'Throat Clearing'	60	55	62
70	'Underwater'	42	0	16
70	'Vomit'	50	71	67
70	'Wheezing'	39	43	31
71	'Birds'	62	58	63
71	'Blowing Nose'	80	79	76
71	'Breath Running'	50	71	79
71	'Chewing 1'	100	100	100
71	'Chewing 2'	100	100	100
71	'Clapping'	66	58	69
71	'Cough'	68	76	67
71	'Distorted Guitar Dissonance'	100	100	100
71	'Fingernails On Chalkboard'	57	73	80
71	'Fork Scratch Plate'	68	71	71
71	'Fountain'	50	60	53
71	'Gargling'	83	84	80
71	'Hard Breathing'	65	64	77
71	'Harp'	15	16	10
71	'Keyboard'	50	60	68
71	'Knife Hit Glass'	50	50	61
71	'Lake'	41	42	42
71	'Laugh'	60	56	69
71	'Pen Click'	50	61	68
71	'Scream'	59	70	78
71	'Slurping'	63	100	91
71	'Sniffing'	75	74	80
71	'Snoring'	100	100	100
71	'Swallowing'	50	57	73
71	'Throat Clearing'	50	66	69
71	'Underwater'	40	48	50
71	'Vomit'	62	77	80
71	'Wheezing'	81	64	71
72	'Birds'	31	17	0
72	'Blowing Nose'	81	67	66
72	'Breath Running'	80	75	61
72	'Chewing 1'	100	80	69
72	'Chewing 2'	100	80	73
72	'Clapping'	50	50	50
72	'Cough'	71	73	71
72	'Distorted Guitar Dissonance'	30	35	24
72	'Fingernails On Chalkboard'	100	100	100
72	'Fork Scratch Plate'	69	86	95
72	'Fountain'	55	46	33
[truncated: 5,085 more rows]
