# Supplementary material for: A psychoacoustic test for misophonia assessment
Source: Sci Rep. 2021 May 26;11:11044. doi: 10.1038/s41598-021-90355-8 (PMC8155015; doi:10.1038/s41598-021-90355-8)
Supplement: Supplementary file 3 — Supplementary Information 3. [file 41598_2021_90355_MOESM3_ESM.xlsx]

## Sheet: Feuil1
Sound	25% Quantile	Median	75% Quantile
'Chewing 1'	67.6666666666667	78	89.6666666666667
'Chewing 2'	67.6666666666667	78.8333333333333	89
'Slurping'	59	67.3333333333333	79.3333333333333
'Sniffing'	58.6666666666667	65	72
'Hard Breathing'	53.3333333333333	58	70.3333333333333
'Breath Running'	50	54.8333333333333	59.3333333333333
'Blowing Nose'	59.6666666666667	65.5000000000000	79
'Wheezing'	55.6666666666667	63.6666666666667	75
'Snoring'	67.3333333333333	77.1666666666667	92.6666666666667
'Throat Clearing'	51.6666666666667	55.6666666666667	59.6666666666667
'Swallowing'	53	59	71.3333333333333
'Gargling'	56	63.6666666666667	72
'Cough'	57	61.6666666666667	72
'Vomit'	69.6666666666667	83.8333333333333	99
'Pen Click'	44.3333333333333	50	60.3333333333333
'Keyboard'	45.3333333333333	50	56.3333333333333
'Knife Hit Glass'	36.3333333333333	48.8333333333333	55.6666666666667
'Clapping'	28.3333333333333	38.1666666666667	50
'Fork Scratch Plate'	68.3333333333333	81.3333333333333	90.3333333333333
'Fingernails On Chalkboard'	67	76.5000000000000	86.6666666666667
'Distorted Guitar Dissonance'	50	59.6666666666667	68.3333333333333
'Scream'	64.6666666666667	82	91.3333333333333
'Laugh'	25.6666666666667	35.8333333333333	47.6666666666667
'Fountain'	17.3333333333333	26.5000000000000	37.6666666666667
'Harp'	6	21.6666666666667	36.3333333333333
'Birds'	1.33333333333333	6.83333333333333	23
'Lake'	7.66666666666667	17.8333333333333	31.6666666666667
'Underwater'	22	35.6666666666667	50
